# Supplementary material for: Characterization of the 172 SNPs Included in the ForenSeq™ DNA Signature Prep Kit in a Population from Northeast Italy
Source: Int J Mol Sci. 2025 May 23;26(11):5035. doi: 10.3390/ijms26115035 (PMC12155360; doi:10.3390/ijms26115035)
Supplement: Supplementary file 1 [file ijms-26-05035-s001.zip]

Archive with 1 entries (1 files):
- ijms-3609043-supplementary.xlsx
