# Supplementary material for: Characterization of the 172 SNPs Included in the ForenSeq™ DNA Signature Prep Kit in a Population from Northeast Italy
Source: Int J Mol Sci. 2025 May 23;26(11):5035. doi: 10.3390/ijms26115035 (PMC12155360; doi:10.3390/ijms26115035)
Supplement: Supplementary file 1 [file ijms-26-05035-s001.zip › ijms-3609043-supplementary.xlsx]

## Sheet: Table S1
	Table S1: Allele frequencies for the 172 SNPs (94 identity-informative (iiSNPs), 56 ancestry-informative (aiSNPs), and 22 phenotypic-informative (piSNPs)) included in the ForenSeq™ DNA Signature Prep kit/DNA Primer Mix B calculated after performing UAS's genotyping in a population of 21 unrelated native individuals of Northeast Italy.
	iiSNP	Target SNP Allele frequency					aiSNP	Target SNP Allele frequency					piSNP	Target SNP Allele frequency
		A	T	C	G			A	T	C	G			A	T	C	G
	rs1005533	0.5			0.5		rs10497191		0.11905	0.88095			N29insA			1
	rs10092491		0.42857	0.57143			rs1079597		0.095238	0.90476			rs1042602	0.5		0.5
	rs1015250			0.191	0.80952		rs11652805		0.7381	0.2619			rs1110400		0.97619	0.02381
	rs1024116		0.54762	0.45238			rs1229984		0.11905	0.88095			rs11547464				1
	rs1028528	0.66667			0.33333		rs12439433	0.97619			0.02381		rs12203592		0.14286	0.85714
	rs1031825	0.38095		0.61905			rs12498138	0.071429			0.92857		rs12821256		0.95238	0.047619
	rs10488710			0.33333	0.66667		rs12913832°	0.52381			0.47619		rs12896399		0.33333		0.66667
	rs10495407			0.40476	0.59524		rs1426654	1					rs1393350	0.28571			0.71429
	rs1058083	0.2619			0.7381		rs1462906		0.047619	0.95238			rs1805005		0.19048		0.80952
	rs10773760	0.64286			0.35714		rs1572018		0.2381	0.7619			rs1805006			1
	rs10776839		0.61905		0.391		rs16891982°			0.11905	0.88095		rs1805007		0.071429	0.92857
	rs1109037	0.595			0.405		rs174570		0.02381	0.97619			rs1805008		0.02381	0.97619
	rs1294331		0.47619	0.52381			rs17642714	0.71429	0.28571				rs1805009				1
	rs12997453	0.405		0.595			rs1800414		1				rs201326893_Y152OCH			1
	rs13182883	0.42857			0.57143		rs1834619				1		rs2228479	0.095238			0.90476
	rs13218440	0.42857			0.57143		rs1871534				1		rs2378249	0.92857			0.071429
	rs1335873	0.71429	0.28571				rs1876482	0.047619			0.95238		rs2402130	0.6667			0.33333
	rs1336071		0.52381	0.47619			rs1919550	0.928571	0.071429				rs28777	0.92857		0.071429
	rs1355366		0.59524	0.40476			rs192655	0.85714			0.14286		rs4959270	0.54762		0.45238
	rs1357617	0.42857	0.57143				rs200354		0.2381		0.7619		rs683	0.57143		0.42857
	rs1360288		0.45238	0.54762			rs2024566	0.7381			0.2619		rs885479				1
	rs1382387	0.83333		0.16667			rs2042762		1				rs2378249	0.92857			0.071429
	rs1413212		0.30952	0.69048			rs2166624	0.35714			0.64286
	rs1454361	0.33333	0.66667				rs2196051	0.80952			0.19048
	rs1463729		0.52381	0.47619			rs2238151		0.57143	0.42857
	rs1490413	0.42857			0.57143		rs2593595	0.83333			0.166667
	rs1493232	0.57143		0.42857			rs260690	0.92857		0.071429
	rs1498553		0.35714	0.64286			rs2814778		1
	rs1523537		0.59524	0.40476			rs310644		0.95238	0.047619
	rs1528460		0.7619	0.2381			rs3737576		0.97619	0.02381
	rs159606	0.38095			0.61905		rs3811801				1
	rs1736442		0.45238	0.54762			rs3814134	1
	rs1821380		0.54762	0.45238			rs3823159	1
	rs1886510	0.33333			0.66667		rs3827760	1
	rs1979255			0.33333	0.66667		rs3916235		0.02381		0.97619
	rs2040411	0.59524			0.40476		rs4411548		0.21429	0.78571
	rs2046361	0.33333	0.66667				rs4471745	0.02381			0.97619
	rs2056277		0.38095	0.61905			rs459920		0.40476	0.59524
	rs2076848	0.52381	0.47619				rs4833103	0.30952		0.69048
	rs2107612	0.83333			0.16667		rs4891825	0.92857			0.071429
	rs2111980		0.57143	0.42857			rs4918664	0.90476			0.095238
	rs214955		0.38095	0.61905			rs671				1
	rs221956		0.40476	0.59524			rs6754311		0.11905	0.88095
	rs2269355			0.5	0.5		rs6990312		0.16667		0.83333
	rs2342747	0.33333			0.66667		rs7226659		0.047619		0.95238
	rs2399332		0.42857		0.571		rs7251928	0.71429		0.28571
	rs251934	0.78571			0.21429		rs7326934			0.047619	0.95238
	rs279844	0.7381	0.2619				rs735480		0.95238	0.047619
	rs2830795	0.64286			0.35714		rs7554936		0.64286	0.35714
	rs2831700	0.45238			0.54762		rs7657799		0.95238		0.047619
	rs2920816	0.61905			0.381		rs7722456		0.64286	0.35714
	rs321198		0.33333	0.66667			rs798443	0.71429			0.28571
	rs338882	0.61905			0.38095		rs7997709		0.90476	0.095238
	rs354439	0.45238	0.54762				rs870347	0.861		0.139
	rs3780962	0.38095			0.61905		rs917115		0.69048	0.30952
	rs430046		0.38095	0.61905			rs9522149		0.2619	0.7381
	rs4364205		0.33333		0.66667
	rs445251			0.5	0.5
	rs4530059	0.40476			0.59524
	rs4606077		0.262	0.738
	rs560681	0.69048			0.30952
	rs576261	0.52381		0.47619
	rs6444724		0.57143	0.42857
	rs6811238		0.64286		0.35714
	rs6955448		0.14286	0.85714
	rs7041158		0.4762	0.52381
	rs717302	0.59524			0.40476
	rs719366	0.7381			0.2619
	rs722098	0.78571			0.21429
	rs722290			0.52381	0.47619
	rs727811		0.52381		0.47619
	rs729172		0.30952		0.69048
	rs733164	0.30952			0.69048
	rs735155		0.61905	0.38095
	rs737681		0.47619	0.52381
	rs740598	0.52381			0.47619
	rs740910	0.761909			0.2381
	rs763869	0.5		0.5
	rs8037429		0.54762	0.45238
	rs8078417		0.19048	0.80952
	rs826472		0.38095	0.6191
	rs873196		0.42857	0.57143
	rs876724		0.2857	0.714
	rs891700	0.47619			0.52381
	rs901398		0.57143	0.42857
	rs907100			0.524	0.4576
	rs914165	0.40476			0.59524
	rs917118		0.2381	0.7619
	rs938283		0.85714	0.14286
	rs964681		0.54762	0.45238
	rs987640		0.47619		0.52381
	rs9905977	0.45238			0.54762
	rs993934	0.64286		0.35714
	rs9951171	0.38095			0.61905

## Sheet: Table S2
	Table S2: Target SNPs and microhaplotype loci (MHs): SNPs' amplicon physical range (UCSC Genome Browser on Human (GRCh38/hg38), sequence data, allele and MH calls, and frequencies.
	SNP category	Locus	UAS FASTQ file's Amplicon Start position (GRCh38/hg38)	UAS FASTQ File's Amplicon End position (GRCh38/hg38)	SRv3 Haplotype Sequence	SRv3 Haplotype Nomenclature	Manual Haplotype Nomenclature	Target SNP Allele call	Target SNP Allele frequency	Target SNP Allele and MH call	Target SNP Allele and MH frequency
	iiSNP	rs1015250	1823702	1823818	AAAGGTTACTAAGTGATGGAGTTAGGAAAAGAACCCAGGTGTTTTATTCCTGTCCCAGTGATTTTTCA	rs1015250 [CE C]-GRCh38-Chr9:1823726-1823793 rs1015250-C		C	0.191	C	0.071
					AAAGGTTACTAAGTGATGGAGTTGGGAAAAGAACCCAGGTGTTTTATTCCTGTCCCAGTGATTTTTCA	rs1015250 [CE C]-GRCh38-Chr9:1823726-1823793 rs6475200-G; rs1015250-C				CG	0.12
					AAAGGTTACTAAGTGATGGAGTTAGGAAAAGAACCCAGGTGTTTTATTGCTGTCCCAGTGATTTTTCA	rs1015250 [CE G]-GRCh38-Chr9:1823726-1823793 rs1015250-G		G	0.809	G	0.809
		rs10776839	134525425	134525527	CAGCTGAGGAGCCCAAGGTTGCCGTCAGATCAGAGCCCCAGTTGCCCGGTCTGCCGCAGCTCT	rs10776839 [CE G]-GRCh38-Chr9:134525445-134525507 rs10776839-G		G	0.380952	G	0.190476
					CAGCTGAGGAGCCCGAGGTTGCCGTCAGATCAGAGCCCCAGTTGCCCGGTCTGCCGCAGCTCT	rs10776839 [CE G]-GRCh38-Chr9:134525445-134525507 rs7037930-G; rs10776839-G				GG	0.190476
					CAGCTGAGGAGCCCGAGTTTGCCGTCAGATCAGAGCCCCAGTTGCCCGGTCTGCCGCAGCTCT	rs10776839 [CE T]-GRCh38-Chr9:134525445-134525507 rs7037930-G; rs10776839-T		T	0.619048	TG	0.619048
		rs1109037	9945562	9945679	CCAGTTTCTCCAGAGTGGAAAGACTTTCATCTCGCACTGGCACGACCTTGAGACCCCGGGTTCTGATGAACTGGGGGG	rs1109037 [CE A]-GRCh38-Chr2:9945582-9945659 rs1109037-A		A	0.595238	A	0.285714
					CCAGTTTCTCCAGAGTGGAAAGACTTTCATCTCGCACTGGCACGACCTTGAGACCCCGGGTTCTGATGAACTGGGAGG	rs1109037 [CE A]-GRCh38-Chr2:9945582-9945659 rs1109037-A; rs1109038-A				AA	0.309524
					CCAGTTTCTCCGGAGTGGAAAGACTTTCATCTCGCACTGGCACGACCTTGAGACCCCGGGTTCTGATGAACTGGGGGG	rs1109037 [CE G]-GRCh38-Chr2:9945582-9945659 rs1109037-G		G	0.404762	G	0.309524
					CCAGTTTCTCCGGAGTGGAAAGACTTTCATCTCGCACTGGCACGACCTTGAGACCCCGGGTTCTGATGAACTGGGAGG	rs1109037 [CE G]-GRCh38-Chr2:9945582-9945659 rs1109037-G; rs1109038-A				GA	0.0952381
		rs12997453	181548468	181548567	TTTTATGCTTTAAAGATACAGGTTATCTGTATTACATTGAGTTTTTACCTACCTT	rs12997453 [CE A]-GRCh38-Chr2:181548493-181548547 rs12997453-A		A	0.405	A	0.357
					TTTTATGCTTTAAAGATATAGGTTATCTGTATTACATTGAGTTTTTACCTACCTT	rs12997453 [CE A]-GRCh38-Chr2:181548493-181548547 rs72883670-T; rs12997453-A				AT	0.048
					TTTTATGCTTTAAAGATACAGGTTATCTGTATTACATTGGGTTTTTACCTACCTT	rs12997453 [CE G]-GRCh38-Chr2:181548493-181548547 rs12997453-G		G	0.595	G	0.595
		rs2399332	110582152	110582308	ACTGGGTTTTGATTTACATTTCTCTCATGATTAGTGACGTTGAACATTTTTTCAAGTTTGTTGGCTTCTTTTGAGAAGTATCTGTTCATGTATTTTGCTGATTTTTTAAT	rs2399332 [CE T]-GRCh38-Chr3:110582177-110582286 rs2399332-T		T	0.429	T	0.429
					ACTGGGTTTTGATTTACATTTCTCTCATGATTAGTGACTTTGAACATTTTTTCAAGTTTGTTGGCTTCTTTTGAGAAGTATCTGTTCATGTATTTTGCTGATGTTTTAAT	rs2399332 [CE G]-GRCh38-Chr3:110582177-110582286 rs2399333-T; rs2399332-G		G	0.571	GT	0.071
					ATTGGGTTTTGATTTACATTTCTCTCATGATTAGTGACTTTGAACATTTTTTCAAGTTTGTTGGCTTCTTTTGAGAAGTATCTGTTCATGTATTTTGCTGATGTTTTAAT	rs2399332 [CE G]-GRCh38-Chr3:110582177-110582286 rs2399334-T; rs2399333-T; rs2399332-G				GTT	0.5
		rs279844	46327567	46327734	AAGGATAACAGATTAAGTTCAGTGTCAATTTTGACCAGATATTAAAACTCACAACTCTCTAAACTTCCTTGATATTAACTACTGAACTAATTAATATCCCAGTAGCTTCTGGAGTTT	rs279844 [CE A]-GRCh38-Chr4:46327592-46327708 rs279844-A		A	0.738	A	0.738
					AAGGATAACAGATTAAGTTCAGTGTCAATTTTGACCAGATATTAAATCTCACAACTCTCTAAACTTCCTTGATATTAACTACTGAACTAATTAATATCCCAGTAGCTTCTGGAGATT	rs279844 [CE T]-GRCh38-Chr4:46327592-46327708 rs279844-T; rs279845-A		T	0.262	TA	0.262
		rs2830795	27235770	27235883	ACTGGGTTCACTTCTATAGACATAGGACACACCATTTTATTGTCTAAAGAGCAAAGAAGTCCTATTAT	rs2830795 [CE A]-GRCh38-Chr21:27235795-27235862 rs2830795-A		A	0.642857	A	0.642857
					ACTGGGTTCACTTCTATAGACATAGGACACACCATTTTATTGTCTAAAGGGCAAAGAAGTCCTATTAT	rs2830795 [CE G]-GRCh38-Chr21:27235795-27235862 rs2830795-G		G	0.357143	G	0.333333
					ACTGGGTTCACCTCTATAGACATAGGACACACCATTTTATTGTCTAAAGGGCAAAGAAGTCCTATTAT	rs2830795 [CE G]-GRCh38-Chr21:27235795-27235862 rs12626695-C; rs2830795-G				GC	0.0238095
		rs2920816	40469174	40469330	ATTATTTAACAGTTTCTGGAGTTATTAATAAATTGGATTATATAGCAATTGATAGCATGGAATTTGAAATAGAAAATATTAAAGTATTTCTATTTACAGATGATATAATAG	rs2920816 [CE A]-GRCh38-Chr12:40469199-40469309 rs2920816-A		A	0.619	A	0.61905
					ATTATTTAACAGTTTCTGGAGTTATTAATAAATTGGATTATATAGCAATTGGTAGCATGGAATTTGAAATAGAAAATATTAAAGTATTTCTATTTACAGATGATATAATAG	rs2920816 [CE G]-GRCh38-Chr12:40469199-40469309 rs2920816-G		G	0.381	G	0.3571
					ATTATTTAACAGTTTCTGGAGTTATGAATAAATTGGATTATATAGCAATTGGTAGCATGGAATTTGAAATAGAAAATATTAAAGTATTTCTATTTACAGATGATATAATAG	rs2920816 [CE G]-GRCh38-Chr12:40469199-40469309 rs142684512-G; rs2920816-G				GG	0.024
		rs430046	77983083	77983202	AAGGTCATACAATGAATGGTGTGATGTAAACGCTTGGGAGGCGATTTCTGAGGGTAGGTGCTGGGTTT	rs430046 [CE C]-GRCh38-Chr16:77983107-77983174 rs430046-C		C	0.619048	C	0.619048
					AAGGTCATACAATGAATGGTGTGATGTAAAAGCTTGGGAGGTGATTTTTGAGGGTAGGTGCTGGGTTT	rs430046 [CE T]-GRCh38-Chr16:77983107-77983174 rs409820-A; rs430044-T; rs430046-T		T	0.380952	TTA	0.380952
		rs445251	15144219	15144338	ACCCGGCCTACAATTCAAATTAATGTAAAAACTGCAAGTGGTTCGTGATCAAAACTCCAATGCACATG	rs445251 [CE C]-GRCh38-Chr20:15144244-15144311 rs369438-C; rs445251-C		C	0.5	CC	0.5
					ACCTGGCCTACAATTCAAATTAATGTAAAAACTGCAAGTGGTTGGTGATCAAAACTCCAATGCACATG	rs445251 [CE G]-GRCh38-Chr20:15144244-15144311 rs445251-G		G	0.5	G	0.5
		rs4530059	104302762	104302931	CAGAGCTCCAGAAGCAACTCCAGCACACAGAGAGGCGCTGATGTGCCTGTCAGGTGCTGCTACTGAGGAAGCCGTTGCTGGTCTCCGGAAGCTCTTGTATCCTCAGGAGTGCCGTCTGCCTGGCCTCC	rs4530059 [CE A]-GRCh38-Chr14:104302784-104302911 rs4530059-A; rs4450333-T		A	0.404762	AT	0.404762
					CAGAGCTCCAGAAGCAACTCCAGCACACGGAGAGGCGCTGATGTGCCTGTCAGGTGCTGCTACTGAGGAAGCCGTTGCTGGTCTCCGGAAGCTCTTGTATCCCCAGGAGTGCCGTCTGCCTGGCCTCC	rs4530059 [CE G]-GRCh38-Chr14:104302784-104302911 rs4530059-G		G	0.595238	G	0.595238
		rs4606077	143574540	143574691	TGGGATCTGACTCCCCACAGCCCACCCAAAGCCAGGGAACTCCTCACTGCCCTTCGGGCTTCAGCACAGGGCTGTCTCCCACGCCGGCAGGGCCTGTGCTTTCACTGG	rs4606077 [CE C]-GRCh38-Chr8:143574562-143574669 rs4606077-C; rs1869434-A		C	0.738095	CA	0.714286
					GGGGATCTGACTCCCCACAGCCCACCCAAAGCCAGGGAACTCCTCACTGCCCTTCGGGCTTCAGCACAGGGCTGTCTCCCACGCCGGCAGGGCCTGTGCTTTCACTGG	rs4606077 [CE C]-GRCh38-Chr8:143574562-143574669 143574562-G; rs4606077-C; rs1869434-A	rs4606077 [CE C]-GRCh38-Chr8:143574562-143574669 rs72691478-G; rs4606077-C; rs1869434-A			CGA	0.0238095
					TGGGATCTGACTCCCCACAGCCTACCCAAAGCCGGGGAACTCCTCACTGCCCTTCGGGCTTCAGCACAGGGCTGTCTCCCACGCCGGCAGGGCCTGTGCTTTCACTGG	rs4606077 [CE T]-GRCh38-Chr8:143574562-143574669 rs4606077-T		T	0.261905	T	0.166667
					TGGGATCTGACTCCCCACAGCCTACCCAAAGCTGGGGAACTCCTCACTGCCCTTCGGGCTTCAGCACAGGGCTGTCTCCCACGCCGGCAGGGCCTGTGCTTTCACTGG	rs4606077 [CE T]-GRCh38-Chr8:143574562-143574669 rs4606077-T; rs58774517-T				TT	0.0952381
		rs6955448	4270653	4270762	TAAGTTGGGATAGGTGATGCAAAGCCCTGCCGTTACTACTATTGTTGAAAAGTTCACGGGAGAAAGTTGTAAA	rs6955448 [CE C]-GRCh38-Chr7:4270677-4270749 rs6955448-C		C	0.857143	C	0.857143
					TAAGTTGGAATAGGTGATGCAAAGCCCTGCCGTTACTACTATTGTTGAAAAGTTCATGGGAGAAAGTTGTAAA	rs6955448 [CE T]-GRCh38-Chr7:4270677-4270749 rs6950322-A; rs6955448-T		T	0.142857	TA	0.142857
		rs7041158	27985909	27986024	TCAATTTCCTCTCCAACCCAAGACACTTCTCACTGGAAAACTCTCACAATCACATTTATAACAAAGGAGAGG	rs7041158 [CE C]-GRCh38-Chr9:27985930-27986001 rs7041158-C		C	0.524	C	0.524
					TCAATTTCCTTTCCAACCCAAGACACTTCTCACTGGAAAACTCTCACAATCACATTTATAACAAAGGAGAGG	rs7041158 [CE T]-GRCh38-Chr9:27985930-27986001 rs7041158-T		T	0.476	T	0.381
					TCAATTTCCTTTCCAACCCAAGACACTTCTCACTGGAAAACTCTCACAGTCACATTTATAACAAAGGAGAGG	rs7041158 [CE T]-GRCh38-Chr9:27985930-27986001 rs7041158-T; rs117776421-G				TG	0.095
		rs727811	164624221	164624335	AGCAAAAATATAAAGTGAATGAAATCATGAGATTGCTGGGAGATGCAGATGATTGTAAGTCGTTG	rs727811 [CE G]-GRCh38-Chr6:164624247-164624311 rs1390470-T; rs727811-G		G	0.473684	GT	0.476
					AGCAAAAATATAAAGTGAATGAAATCATGAGATTGCTGGGAGATGCAGATGATTTTAAGTCGTTG	rs727811 [CE T]-GRCh38-Chr6:164624247-164624311 rs1390470-T; rs727811-T		T	0.526316	TT	0.524
		rs740910	5803232	5803344	AAGTATAACAGTTTGCTAAGTAAGGTGAGTGGTATAATCATATATTTGTAAAAAGCAAAACAAA	rs740910 [CE A]-GRCh38-Chr17:5803260-5803323 rs740910-A		A	0.762	A	0.691
					AAGTGTAACAGTTTGCTAAGTAAGGTGAGTGGTATAATCATATATTTGTAAAAAGCAAAACAAA	rs740910 [CE A]-GRCh38-Chr17:5803260-5803323 rs60810599-G; rs740910-A				AG	0.0714
					AAGTATAACAGTTTGCTAAGTAAGGTGAGTGGTATAATCATATGTTTGTAAAAAGCAAAACAAA	rs740910 [CE G]-GRCh38-Chr17:5803260-5803323 rs740910-G		G	0.238	G	0.238
		rs826472	2364317	2364469	TAGCATTTTTATGCATCAATAAGATGTTAATTATGATCAGATATTTTACAATGATGCTGAATTTTGTCTCTGTTATATTAGTCACCTATCTCTCACCAGGAT	rs826472 [CE C]-GRCh38-Chr10:2364342-2364443 rs826472-C		C	0.619	C	0.595
					TAGCATTTTTATGCATCAATAAGATGTTAATTATGATCAGATATTTTACAATGATGCTGAATTTTGTCTCTGTTATATTAGCCACCTATCTCTCACCAGGAT	rs826472 [CE C]-GRCh38-Chr10:2364342-2364443 rs138540224-C; rs826472-C				CC	0.024
					TAGCATTTTTATGCATCAATAAGATGTTAATTATGATCAGATATTTTACAATGATGCTGAATTTTGTCTCTGTTATATTAGTCACCTATCTCTCATCAGGAT	rs826472 [CE T]-GRCh38-Chr10:2364342-2364443 rs826472-T		T	0.381	T	0.381
		rs876724	114945	115063	AGTACATTTTTTGTCACACTCTGCTAACTGCCTGCTCATAGATATTCAAATTTAGTAGATGTAGACA	rs876724 [CE C]-GRCh38-Chr2:114970-115036 rs876724-C		C	0.714286	C	0.238095
					AGTACATTTTTTGTCACACTCTGCTAACTGCCTGCTCATAGATATTCAAATTTAGTAGATGTAGATA	rs876724 [CE C]-GRCh38-Chr2:114970-115036 rs876724-C; rs300773-T				CT	0.47619
					AGTATATTTTTTGTCACACTCTGCTAACTGCCTGCTCATAGATATTCAAATTTAGTAGATGTAGATA	rs876724 [CE T]-GRCh38-Chr2:114970-115036 rs876724-T; rs300773-T		T	0.285714	TT	0.285714
		rs907100	238654901	238655015	TGATGCCCTGGCATCAAAGAAGGCTCCAACTGGGCTTCTTTTCTGTGTTTTCCAAGGCTTGGAAAG	rs907100 [CE C]-GRCh38-Chr2:238654924-238654989 rs907100-C		C	0.524	C	0.238
					TGATGCCCTGGCATCAAAGAAGGCTCCAACTGAGCTTCTTTTCTGTGTTTTCCAAGGCTTGGAAAG	rs907100 [CE C]-GRCh38-Chr2:238654924-238654989 rs907100-C; rs11689319-A				CA	0.286
					TGATGCCCTGGCATGAAAGAAGGCTCCAACTGGGCTTCTTTTCTGTGTTTTCCAAGGCTTGGAAAG	rs907100 [CE G]-GRCh38-Chr2:238654924-238654989 rs907100-G		G	0.476	G	0.476
		rs987640	33163464	33163584	ACAGGTACATTCACTTAACAGGCTCTCTTTCCACCCATGTAGAAATACAAAAATAAGACTTAATACAGACGATGG	rs987640 [CE A]-GRCh38-Chr22:33163486-33163560 rs987640-A		A	0.52381	A	0.5
					ACCGGTACATTCACTTAACAGGCTCTCTTTCCACCCATGTAGAAATACAAAAATAAGACTTAATACAGACGATGG	rs987640 [CE A]-GRCh38-Chr22:33163486-33163560 rs17793354-C; rs987640-A				AC	0.0238095
					ACAGGTACATTCACTTAACAGGCTCTCTTTCCACCCTTGTAGAAATACAAAAATAAGACTTAATACAGACGATGG	rs987640 [CE T]-GRCh38-Chr22:33163486-33163560 rs987640-T		T	0.47619	T	0.47619
		rs9905977	3016030	3016200	TGGTGTCCAAGGAGGGCTGGGTGACTCGTGGCTCAGTCAGCATCAAGATTCCTTTCGTCTTTCCCCTCTGCCCTCCCTGGCTTGTCAGCTTTGTCCCTCAGGCTTGGCCCCTCGTGGCC	rs9905977 [CE A]-GRCh38-Chr17:3016058-3016176 rs9905977-A		A	0.452381	A	0.452381
					TGGTGTCCAAGGAGGGCTGGGTGACTCGTGGCTCAGTCAGCGTCAAGATTCCTTTCGTCTTTCCCCTCTGCCCTCCCTGGCTTGTCAGCTTTGTCCCTCAGGCTTGGCCCCTCGTGGCC	rs9905977 [CE G]-GRCh38-Chr17:3016058-3016176 rs9905977-G		G	0.547619	G	0.380952
					TGGTGTCCAAGGAGGGCTGGGTGACTCGTGGCTCAGTCAGCGTCAAGATTCCTTTCGTCTTTCCCCTCTGCCCTCCCTAGCTTGTCAGCTTTGTCCCTCAGGCTTGGCCCCTCGTGGCC	rs9905977 [CE G]-GRCh38-Chr17:3016058-3016176 rs9905977-G; rs28582109-A				GA	0.0238095
					TGGTGTCCAAGGAGGGCTGGGTGACTCGTGGCTCAGTCAGCGTCAAGATTCCTTTCGTCTTTCCCCTCTGCCCTCCCTGGCTTGTCAGCTTTGTCCCTCAGGCTTGGCCTCTCGTGGCC	rs9905977 [CE G]-GRCh38-Chr17:3016058-3016176 rs9905977-G; rs73298992-T				GT	0.142857
		rs9951171	9749792	9749910	GGGAGAAAAGTCCTCGTTGTTCCTCTGGGATGCAACATGAGAGAGCAGCACACTGAGGCTTTATGGATTGCCCTG	rs9951171 [CE A]-GRCh38-Chr18:9749816-9749890 rs9951171-A		A	0.380952	A	0.380952
					GGGAGAAAAGTCCTCGTTGTTCCTCTGGGATGCAACATGAGAGAGCAGCACACTGAGGCTTTATGGGTTGCCCTG	rs9951171 [CE G]-GRCh38-Chr18:9749816-9749890 rs9951171-G		G	0.619048	G	0.595238
					GGGAGAACAGTCCTCGTTGTTCCTCTGGGATGCAACATGAGAGAGCAGCACACTGAGGCTTTATGGGTTGCCCTG	rs9951171 [CE G]-GRCh38-Chr18:9749816-9749890 rs145524126-C; rs9951171-G				GC	0.0238095
	aiSNP	rs1079597	113425505	113425671	GGGCAGCAGGAACCACATGATCAGATTCGCCTTTCGAATAGGTGATTCTGACAGCACTGTGGAGAACGGAGAGGAGGGGCCCAGAGTGGAAGCGGGACACCAACTGGGAGGCTGTAGCA	rs1079597 [CE C]-GRCh38-Chr11:113425530-113425648 rs1079597-C		C	0.904762	C	0.904762
					GGGCAGCAGGAACCACATGATCGGATTCGCCTTTTGAATAGGTGATTCTGACAGCACTGTGGAGAACGGAGAGGAGGGGCCCAGAGTGGAAGCGGGACACCAACTGGGAGGCTGTAGCA	rs1079597 [CE T]-GRCh38-Chr11:113425530-113425648 rs1079598-G; rs1079597-T		T	0.0952381	TG	0.0952381
		rs1919550	121645265	121645381	GGAGGAGAGACCAAGGGGACTGACCGGACGCCATAGCCGGGATGGAATATTTCACTAGGAGAGCCAATGATTT	rs1919550 [CE A]-GRCh38-Chr3:121645285-121645357 rs1919550-A		A	0.928571	A	0.904762
					GGAGGAGAGACCAAGGGGACTGACCGGACACCATAGCCGGGATGGAATATTTCACTAGGAGAGCCAATGATTT	NA	rs1919550 [CE A]-GRCh38-Chr3:121645285-121645357 rs190565336-A (Chr3:121645314-A); rs1919550-A			AA	0.0238095
					GGAGGAGAGACCAAGGGGACTGACCGGACGCCATAGCCGGGTTGGAATATTTCACTAGGAGAGCCAATGATTT	rs1919550 [CE T]-GRCh38-Chr3:121645285-121645357 rs1919550-T		T	0.0714286	T	0.0714286
		rs200354	98908909	98909073	CAAGCTGCCTTGGAACTGGGCTGCCCCCATGCACCATGGCCATTTGGAACTGGGTAGTGAGAGGCTGCCCTGTCCATTGTAGAATGTTTAGCAGCATCCTCTGGGAGTAGCAAACTCCCCTC	rs200354 [CE G]-GRCh38-Chr14:98908931-98909052 rs200354-G		G	0.761905	G	0.761905
					CAAGCTGCCTTGGAACTGGGCTGCCCCCATGCACCATGGCCATTTGGAACTGGTTAGTGAGAGGCTGCCCTGTCCATTGTAGAATGTTTAGCAGCATCCTCTGGGAGTAGCAAACTCCCCTC	rs200354 [CE T]-GRCh38-Chr14:98908931-98909052 rs200354-T		T	0.238095	T	0.166667
					CAAGCTGCCTTGGAACTGGGCTGCCCCCATGCACCATGGCCATTTGGAACTGGTTAGTGAGAGGCTGCCCTGTCCGTTGTAGAATGTTTAGCAGCATCCTCTGGGAGTAGCAAACTCCCCTC	rs200354 [CE T]-GRCh38-Chr14:98908931-98909052 rs200354-T; rs200353-G				TG	0.0714286
		rs2593595	42904193	42904294	AAATCTGCCTATTACAGAACCTGGATGGAGTCCAGAGAGGCACGGGCATCCATGGGC	rs2593595 [CE A]-GRCh38-Chr17:42904218-42904274 rs2593595-A		A	0.833333	A	0.833333
					AAATCTGCCTGTTACAGAACCTGGATGGAGTCCAGAGAGGCACGGGCATCCATGGGC	rs2593595 [CE G]-GRCh38-Chr17:42904218-42904274 rs2593595-G		G	0.166667	G	0.0714286
					AAATCTGCCTGTTACAGAACCTGGAGGGAGTCCAGAGAGGCACGGGCATCCATGGGC	rs2593595 [CE G]-GRCh38-Chr17:42904218-42904274 rs2593595-G; rs7213700-G				GG	0.0952381
		rs7251928	4077046	4077245	CAATGGGTCCCTTCTGCCCCGTTTTTACCAAGCCCAGTTCCCTCTCTGCAACTGAGAGGCAGCCTCTTGCCCCACCCC	rs7251928 [CE A]-GRCh38-Chr19:4077069-4077146 rs7251928-A		A	0.714286	A	0.690476
					CAATGGGTCCCTTCTGCCTCGTTTTTACCAAGCCCAGTTCCCTCTCTGCAACTGAGAGGCAGCCTCTTGCCCCACCCC	rs7251928 [CE A]-GRCh38-Chr19:4077069-4077146 4077087-T; rs7251928-A	rs7251928 [CE A]-GRCh38-Chr19:4077069-4077146 rs549346879-T; rs7251928-A			AT	0.0238095
					CAATGGGTCCCTTCTGCCCCGTTTTTACCCAGCCCAGTTCCCTCTCTGCAACTGAGAGGCAGCCTCTTGCCCCACCCC	rs7251928 [CE C]-GRCh38-Chr19:4077069-4077146 rs7251928-C		C	0.285714	C	0.285714
		rs870347	6844882	6845000	AGGTAGCTAAAATACTGTAAGTGAGGGACTTAGCAAGGGAGTCAGGCTGAAAAAGGTTTTCCTTTCCCCC	rs870347 [CE A]-GRCh38-Chr5:6844904-6844973 rs870347-A		A	0.861111	A	0.611111
					AGGTAGCTAAAATACTGTAAGTGAGGGACTTAGCAAGGGAGTCAGGCTGAAAAAGGTTTTCCTTCCCCCC	rs870347 [CE A]-GRCh38-Chr5:6844904-6844973 rs870347-A; rs870346-C				AC	0.25
					AGGTAGCTAAAATACTGTCAGTGAGGGACTTAGCAAGGGAGTCAGGCTGAAAAAGGTTTTCCTTTCCCCC	rs870347 [CE C]-GRCh38-Chr5:6844904-6844973 rs870347-C		C	0.138889	C	0.138889
	piSNP	rs1805009	89920076	89920302	CAACCTCTTTCTCGCCCTCATCATCTGCAATGCCATCATCGACCCCCTCATCTACGCCTTCCACAGCCAGGAGCTCCGCAGGACGCTCAAGGAGGTGCTGACATGCTCCTGGTGAGCGCGGTGCACGCGGCTTTAAGTGTGCTGGGCAGAGGGAGGTGGTGA	rs1805009 [CE G]-GRCh38-Chr16:89920098-89920259 rs1805009-G		G	1	G	0.880952
					CAACCTCTTTCTCGCCCTCATCATCTGCAATGCCATCATCGACCCCCTCATCTACGCCTTCCACAGCCAGGAGCTCCGCAGGACGCTCAAGGAGGTGCTGACGTGCTCCTGGTGAGCGCGGTGCACGCGGCTTTAAGTGTGCTGGGCAGAGGGAGGTGGTGA	rs1805009 [CE G]-GRCh38-Chr16:89920098-89920259 rs1805009-G; rs2228478-G				GG	0.119048
		rs2402130	92334825	92334944	AGCCCGTGATAGCTGCCATCATCATCATCATCATCATCGTCATCATCATCATCATCATCGTCATCATCATCAT	rs2402130 [CE A]-GRCh38-Chr14:92334851-92334923 [TCA]6 TCG [TCA]6 TCG [TCA]4 T rs2402130-A		A	0.666667	A	0.642857
					AGCCCGTGATAGCTGCCATCATCATCATCATCATCGTCATCATCATCATCATCATCGTCATCATCATCAT	rs2402130 [CE A]-GRCh38-Chr14:92334851-92334923 [TCA]5 TCG [TCA]6 TCG [TCA]4 T rs2402130-A	rs2402130 [CE A]-GRCh38-Chr14:92334851-92334923 92334869-92334871 DEL-TCA; rs2402130-A			A[TCA/-]	0.0238095
					AGCCCGTGGTAGCTGCCATCATCATCATCATCATCATCGTCATCATCATCATCATCATCGTCATCATCATCAT	rs2402130 [CE G]-GRCh38-Chr14:92334851-92334923 [TCA]6 TCG [TCA]6 TCG [TCA]4 T rs2402130-G		G	0.333333	G	0.333333
		rs1805005	89919280	89919630				G	0.8095
								T	0.1905
		rs1805006						C	1
		rs2228479						G	0.9048
								A	0.0952
					CTCTTCCTCAGCCTGGGGCTGGTGAGCTTGGTGGAGAACGCGCTGGTGGTGGCCACCATCGCCAAGAACCGGAACCTGCACTCACCCATGTACTGCTTCATCTGCTGCCTGGCCTTGTCGGACCTGCTGGTGAGCGGGAGCAACATGCTGGAGACGGCCGTCATCCTCC	mh16-MC1RB [CE GCA]-GRCh38-Chr16:89919388-89919556 rs1805005-G; rs1805006-C; rs2228479-A				GCA	0.095
					CTCTTCCTCAGCCTGGGGCTGGTGAGCTTGGTGGAGAACGCGCTGGTGGTGGCCACCATCGCCAAGAACCGGAACCTGCACTCACCCATGTACTGCTTCATCTGCTGCCTGGCCTTGTCGGACCTGCTGGTGAGCGGGAGCAACGTGCTGGAGACGGCCGTCATCCTCC	mh16-MC1RB [CE GCG]-GRCh38-Chr16:89919388-89919556 rs1805005-G; rs1805006-C; rs2228479-G				GCG	0.714
					CTCTTCCTCAGCCTGGGGCTGGTGAGCTTGGTGGAGAACGCGCTGGTGTTGGCCACCATCGCCAAGAACCGGAACCTGCACTCACCCATGTACTGCTTCATCTGCTGCCTGGCCTTGTCGGACCTGCTGGTGAGCGGGAGCAACGTGCTGGAGACGGCCGTCATCCTCC	mh16-MC1RB [CE TCG]-GRCh38-Chr16:89919388-89919556 rs1805005-T; rs1805006-C; rs2228479-G				TCG	0.191
		rs11547464	89919636	89919808				G	1
		rs1805007						C	0.9286
								T	0.0714
		rs201326893_Y152OCH						C	1
		rs1110400						T	0.9762
								C	0.0238
		rs1805008						C	0.9762
								T	0.0238
		rs885479						G	1
					TTCCTGGGCGCCATCGCCGTGGACCGCTACATCTCCATCTTCTACGCACTGCGCTACCACAGCACCGTGACCCTGCCGCGGGCGCGGCGAGCCGTTGCGGCCATCTGGGTGGCCAG	mh16-MC1RC [CE GCCCCG]-GRCh38-Chr16:89919658-89919773 rs11547464-G; rs1805007-C; rs201326893-C; rs1110400-C; rs1805008-C; rs885479-G				GCCCCG	0.0238095
					TTCCTGGGCGCCATCGCCGTGGACCGCTACATCTCCATCTTCTACGCACTGCGCTACCACAGCATCGTGACCCTGCCGCGGGCGCGGCGAGCCGTTGCGGCCATCTGGGTGGCCAG	mh16-MC1RC [CE GCCTCG]-GRCh38-Chr16:89919658-89919773 rs11547464-G; rs1805007-C; rs201326893-C; rs1110400-T; rs1805008-C; rs885479-G				GCCTCG	0.880952
					TTCCTGGGCGCCATCGCCGTGGACCGCTACATCTCCATCTTCTACGCACTGCGCTACCACAGCATCGTGACCCTGCCGTGGGCGCGGCGAGCCGTTGCGGCCATCTGGGTGGCCAG	mh16-MC1RC [CE GCCTTG]-GRCh38-Chr16:89919658-89919773 rs11547464-G; rs1805007-C; rs201326893-C; rs1110400-T; rs1805008-T; rs885479-G				GCCTTG	0.0238095
					TTCCTGGGCGCCATCGCCGTGGACCGCTACATCTCCATCTTCTACGCACTGTGCTACCACAGCATCGTGACCCTGCCGCGGGCGCGGCGAGCCGTTGCGGCCATCTGGGTGGCCAG	mh16-MC1RC [CE GTCTCG]-GRCh38-Chr16:89919658-89919773 rs11547464-G; rs1805007-T; rs201326893-C; rs1110400-T; rs1805008-C; rs885479-G				GTCTCG	0.0714286
	For the target SNPs rs4606077 and rs7251928, the flanking SNPs were manually identified using UCSC Genome Browser on Human (GRCh38/hg38), as SRv3 only provided the physical chromosome positions (highlighted in red in the string).
	The new variant of allele A for SNP rs1919550, due to a flanking SNP (highlighted in red in the sequence string), was manually identified using UCSC Genome Browser on Human (GRCh38/hg38), as SRv3 was unable to provide a nomenclature since it was not present in its string matching database [NA].
	The nomenclature for the A variant allele identified at SNP rs2402130 has been assigned manually to highlight the presence of a [TCA] deletion at position GRCh38-Chr14:92334869-92334871.

## Sheet: Table S3
	Table S3: Observed (Ho) and expected (He) Heterozygosity, and Hardy-Weinberg Equilibrium (HWE) test calculated for each SNP belonging to the three categories: iiSNPs, aiSNPs, and piSNPs.
	iiSNP		Ho	He	Exact p-value	s.d.
	rs1109037		0.71429	0.73287	0.90897	0.00027
	rs907100		0.66667	0.67247	0.84411	0.00037
	rs876724		0.7619	0.65041	0.67775	0.00047
	rs9905977		0.61905	0.6446	0.809	0.00039
	rs2399332		0.38095	0.5993	0.00329	6e-05
	rs7041158		0.71429	0.58537	0.53438	0.00049
	rs4606077		0.2381	0.56794	0.00011	1e-05
	rs10776839		0.42857	0.55749	0.31217	0.00048
	rs12997453		0.61905	0.52846	0.54492	0.0005
	rs9951171		0.66667	0.5122	0.10817	0.00034
	rs2269355		0.61905	0.5122	0.40327	0.0005
	rs1005533		0.52381	0.5122	1	0
	rs763869		0.42857	0.5122	0.66233	0.00048
	rs826472		0.42857	0.5122	0.78005	0.00041
	rs445251		0.42857	0.5122	0.66165	0.00048
	rs2076848		0.7619	0.51103	0.03319	0.00017
	rs1294331		0.66667	0.51103	0.20728	0.00041
	rs1336071		0.66667	0.51103	0.20638	0.0004
	rs891700		0.57143	0.51103	0.67471	0.00048
	rs727811		0.47619	0.51103	1	0
	rs737681		0.47619	0.51103	1	0
	rs1463729		0.47619	0.51103	1	0
	rs722290		0.47619	0.51103	1	0
	rs740598		0.38095	0.51103	0.38039	0.00051
	rs576261		0.28571	0.51103	0.07628	0.00028
	rs964681		0.61905	0.50755	0.39232	0.0005
	rs354439		0.61905	0.50755	0.39448	0.00049
	rs1736442		0.61905	0.50755	0.3931	0.00049
	rs1821380		0.52381	0.50755	1	0
	rs8037429		0.52381	0.50755	1	0
	rs1024116		0.52381	0.50755	1	0
	rs1360288		0.42857	0.50755	0.66029	0.00047
	rs2831700		0.42857	0.50755	0.66136	0.00047
	rs6444724		0.57143	0.50174	0.66335	0.00047
	rs1493232		0.57143	0.50174	0.66277	0.00047
	rs1357617		0.47619	0.50174	1	0
	rs13218440		0.47619	0.50174	1	0
	rs10092491		0.47619	0.50174	1	0
	rs901398		0.47619	0.50174	1	0
	rs2111980		0.47619	0.50174	1	0
	rs873196		0.47619	0.50174	1	0
	rs13182883		0.38095	0.50174	0.37695	0.00048
	rs1490413		0.28571	0.50174	0.07441	0.00026
	rs2920816		0.38095	0.50058	0.44762	0.00048
	rs733164		0.61905	0.49361	0.36681	0.00048
	rs1355366		0.42857	0.49361	0.65982	0.00047
	rs717302		0.42857	0.49361	0.65996	0.00047
	rs4530059		0.42857	0.49361	0.66026	0.00048
	rs1523537		0.42857	0.49361	0.65935	0.00046
	rs914165		0.42857	0.49361	0.65914	0.00049
	rs10495407		0.33333	0.49361	0.18337	0.00036
	rs221956		0.33333	0.49361	0.18495	0.00039
	rs2830795		0.52381	0.48664	1	0
	rs159606		0.66667	0.48316	0.1573	0.00038
	rs735155		0.57143	0.48316	0.64172	0.00046
	rs430046		0.57143	0.48316	0.64319	0.00049
	rs338882		0.47619	0.48316	1	0
	rs214955		0.47619	0.48316	1	0
	rs2056277		0.47619	0.48316	1	0
	rs1031825		0.47619	0.48316	1	0
	rs3780962		0.38095	0.48316	0.38118	0.00047
	rs740910		0.42857	0.47271	0.25886	0.00047
	rs10773760		0.71429	0.47038	0.02046	0.00015
	rs993934		0.42857	0.47038	1	0
	rs6811238		0.42857	0.47038	1	0
	rs1498553		0.42857	0.47038	1	0
	rs4364205		0.57143	0.45528	0.34092	0.00046
	rs2046361		0.57143	0.45528	0.34259	0.00046
	rs1454361		0.57143	0.45528	0.34209	0.00048
	rs1979255		0.47619	0.45528	1	0
	rs10488710		0.47619	0.45528	1	0
	rs2342747		0.47619	0.45528	1	0
	rs321198		0.38095	0.45528	0.62402	0.0005
	rs1886510		0.28571	0.45528	0.13665	0.00035
	rs1028528		0.28571	0.45528	0.13716	0.00035
	rs1413212		0.52381	0.43786	0.61134	0.00048
	rs560681		0.42857	0.43786	1	0
	rs987640		0.42857	0.43786	1	0
	rs729172		0.33333	0.43786	0.32792	0.00046
	rs1335873		0.28571	0.41812	0.273	0.00043
	rs279844		0.42857	0.39605	1	0
	rs1058083		0.42857	0.39605	1	0
	rs719366		0.42857	0.39605	1	0
	rs2040411		0.33333	0.39605	0.57812	0.00049
	rs1528460		0.47619	0.37166	0.29184	0.00043
	rs917118		0.38095	0.37166	1	0
	rs251934		0.42857	0.34495	0.53332	0.00049
	rs722098		0.42857	0.34495	0.53344	0.00049
	rs1015250		0.38095	0.33333	1	0
	rs8078417		0.38095	0.31591	1	0
	rs2107612		0.2381	0.28455	0.44858	0.00048
	rs1382387		0.2381	0.28455	0.44846	0.00049
	rs938283		0.28571	0.25087	1	0
	rs6955448		0.19048	0.25087	0.33758	0.00048
	aiSNP (ai/piSNP)		Ho	He	Exact p-value	s.d.
	rs2024566		0.61905	0.53542	0.51434	0.0005
	rs2238151		0.57143	0.50174	0.66272	0.00048
	rs870347		0.28571	0.49361	0.03317	0.00019
	rs459920		0.42857	0.49361	0.66032	0.00046
	rs7554936		0.33333	0.47038	0.33483	0.00049
	rs7722456		0.33333	0.47038	0.33454	0.00048
	rs2166624		0.42857	0.47038	1	0
	rs7251928		0.38095	0.4518	0.25959	0.00046
	rs4833103		0.33333	0.43786	0.32755	0.00047
	rs3823159		0.2381	0.43786	0.05022	0.00022
	rs798443		0.38095	0.41812	1	0
	rs17642714		0.47619	0.41812	0.63303	0.00048
	rs9522149		0.42857	0.39605	1	0
	rs200354		0.38095	0.39605	0.75116	0.00045
	rs11652805		0.42857	0.39605	1	0
	rs1572018		0.38095	0.37166	1	0
	rs4411548		0.42857	0.34495	0.53289	0.00052
	rs2196051		0.19048	0.31591	0.11812	0.00032
	rs2593595		0.33333	0.29849	1	0
	rs6990312		0.33333	0.28455	1	0
	rs192655		0.28571	0.25087	1	0
	rs917115		0.2381	0.4378	0.05022	0.00022
	rs6754311		0.2381	0.21951	1	0
	rs10497191		0.14286	0.21487	0.23576	0.00044
	rs1229984		0.2381	0.21487	1	0
	rs1919550		0.14286	0.18002	0.14283	0.00035
	rs4918664		0.19048	0.17654	1	0
	rs1079597		0.19048	0.17654	1	0
	rs7997709		0.19048	0.17654	1	0
	rs260690		0.14286	0.13589	1	0
	rs12498138		0.14286	0.13589	1	0
	rs4891825		0.14286	0.13589	1	0
	rs1876482		0.09524	0.09292	1	0
	rs7657799		0.09524	0.09292	1	0
	rs1462906		0.09524	0.09292	1	0
	rs7326934		0.09524	0.09292	1	0
	rs735480		0.09524	0.09292	1	0
	rs7226659		0.09524	0.09292	1	0
	rs310644		0.09524	0.09292	1	0
	rs3737576		0.04762	0.04762	1	0
	rs174570		0.04762	0.04762	1	0
	rs12439433		0.04762	0.04762	1	0
	rs4471745		0.04762	0.04762	1	0
	rs2814778		This locus is monomorphic: no test done.
	rs1834619		This locus is monomorphic: no test done.
	rs3827760		This locus is monomorphic: no test done.
	rs3811801		This locus is monomorphic: no test done.
	rs3823159		This locus is monomorphic: no test done.
	rs1871534		This locus is monomorphic: no test done.
	rs3814134		This locus is monomorphic: no test done.
	rs671		This locus is monomorphic: no test done.
	rs1426654		This locus is monomorphic: no test done.
	rs1800414		This locus is monomorphic: no test done.
	rs2042762		This locus is monomorphic: no test done.
	rs12913832°		0.28571	0.51103	0.0764	0.00026
	rs16891982°		0.2381	0.21487	1	0
	piSNP		Ho	He	Exact p-value	s.d.
	rs1042602		0.33333	0.5122	0.18698	0.00039
	rs4959270		0.61905	0.508	0.3933	0.00051
	rs683		0.66667	0.50174	0.18652	0.0004
	rs2402130		0.38095	0.48664	0.2179	0.0004
	rs12896399		0.47619	0.45528	1	0
	rs1393350		0.47619	0.41812	0.63329	0.00048
	rs12203592		0.28571	0.25087	1	0
	rs1800407		0.2381	0.21487	1	0
	rs28777		0.14286	0.13589	1	0
	rs12821256		0.09524	0.09292	1	0
	mh16-MC1RB	rs1805005	0.28571	0.31591	1	0
		rs2228479	0.19048	0.17654	1	0
		rs1805006	This locus is monomorphic: no test done.
	mh16-MC1RC	rs1805007	0.14286	0.13589	1	0
		rs1110400	0.04762	0.04762	1	0
		rs1805008	0.04762	0.04762	1	0
		rs11547464	This locus is monomorphic: no test done.
		rs201326893_Y152OCH	This locus is monomorphic: no test done.
		rs885479	This locus is monomorphic: no test done.
	rs1805009		0.2381	0.21487	1	0
	rs2378249		0.14286	0.13589	1	0
	N29insA		This locus is monomorphic: no test done.
	°: SNPs used for both phenotype and ancestry prediction
	Ho: Observed Heterozygosity
	He: Expected Heterozygosity (also known as Gene Diversity)
	Exact p-value: An exact test was performed using a Markov chain with a significance p-value of 0,05 to test the Hardy–Weinberg equilibrium of genetic markers
	s.d.: standard deviation

## Sheet: Table S4
	Table S4: Pairwise linkage disequilibrium (LD) calculated for SNPs located on the same chromosome. The exact p-value +/- standard deviation is reported in each cell. Significant pairwise linkage disequilibrium (LD) values where p=0.00 are highlighted in bold red, while p<0.05 are highlighted in yellow.
					Pairwise linkage disequilibrium
		SNP category	Locus		rs10495407	rs1294331	rs1413212	rs1490413	rs560681	rs897100	rs2814778	rs3735576	rs7554936
	Chr1	iiSNP	rs10495407		*	1,00000 +- 0,00000	0,42326 +- 0,01851	0,34213 +- 0,01081	0,17595 +- 0,01212	0,95503 +- 0,00626	0,37048 +- 0,01410	1,00000 +- 0,00000	0,29032 +- 0,01231
			rs1294331		1,00000 +- 0,00000	*	1,00000 +- 0,00000	1,00000 +- 0,00000	0,49853 +- 0,01397	1,00000 +- 0,00000	1,00000 +- 0,00000	1,00000 +- 0,00000	1,00000 +- 0,00000
			rs1413212		0,42326 +- 0,01851	1,00000 +- 0,00000	*	0,91789 +- 0,00810	0,49853 +- 0,01397	0,95797 +- 0,00500	0,24536 +- 0,01350	1,00000 +- 0,00000	0,19355 +- 0,01139
			rs1490413		0,34213 +- 0,01081	1,00000 +- 0,00000	0,91789 +- 0,00810	*	0,23949 +- 0,01260	0,97458 +- 0,00564	0,09482 +- 0,00940	1,00000 +- 0,00000	0,55425 +- 0,01670
			rs560681		0,17595 +- 0,01212	1,00000 +- 0,00000	0,49853 +- 0,01397	0,23949 +- 0,01260	*	0,85924 +- 0,01189	0,17107 +- 0,01120	1,00000 +- 0,00000	1,00000 +- 0,00000
			rs891700		0,57297 +- 0,00532	1,00000 +- 0,00000	0,20000 +- 0,00396	0,52040 +- 0,00570	0,85924 +- 0,01189	*	0,83871 +- 0,00967	1,00000 +- 0,00000	0,75171 +- 0,01483
		aiSNP	rs2814778		0,37048 +- 0,01410	1,00000 +- 0,00000	0,24536 +- 0,01350	0,09482 +- 0,00940	0,17107 +- 0,01120	0,83871 +- 0,00967	*	1,00000 +- 0,00000	0,05767 +- 0,00774
			rs3737576		1,00000 +- 0,00000	1,00000 +- 0,00000	1,00000 +- 0,00000	1,00000 +- 0,00000	1,00000 +- 0,00000	1,00000 +- 0,00000	1,00000 +- 0,00000	*	1,00000 +- 0,00000
			rs7554936		0,29032 +- 0,01231	1,00000 +- 0,00000	0,19355 +- 0,01139	0,55425 +- 0,01670	1,00000 +- 0,00000	0,75171 +- 0,01483	0,05767 +- 0,00774	1,00000 +- 0,00000	*
					Pairwise linkage disequilibrium
		SNP category	Locus		rs1109037	rs12997453	rs876724	rs907100	rs993934	rs10497191	rs1834619	rs1876482	rs260690	rs3827760	rs6754311	rs798443
	Chr2	iiSNP	rs1109037		*	0,31139 +- 0,00438	0,68198 +- 0,00431	0,79634 +- 0,00410	0,77485 +- 0,00402	0,00158 +- 0,00042	1,00000 +- 0,00000	0,48010 +- 0,00523	0,75941 +- 0,00426	1,00000 +- 0,00000	0,51624 +- 0,00529	0,84495 +- 0,00393
			rs12997453		0,31139 +- 0,00438	*	0,29267 +- 0,00477	0,08752 +- 0,00287	0,77218 +- 0,00443	0,78812 +- 0,00379	1,00000 +- 0,00000	0,40960 +- 0,00482	0,61149 +- 0,00470	1,00000 +- 0,00000	0,98703 +- 0,00113	0,32624 +- 0,00497
			rs876724		0,68198 +- 0,00431	0,29267 +- 0,00477	*	0,37812 +- 0,00494	0,53901 +- 0,00505	0,49881 +- 0,00471	1,00000 +- 0,00000	0,49792 +- 0,00543	0,02772 +- 0,00153	1,00000 +- 0,00000	0,23634 +- 0,00443	0,65733 +- 0,00475
			rs907100		0,79634 +- 0,00410	0,08752 +- 0,00287	0,37812 +- 0,00494	*	0,96871 +- 0,00168	0,89505 +- 0,00295	1,00000 +- 0,00000	0,70297 +- 0,00451	0,25891 +- 0,00436	1,00000 +- 0,00000	0,13515 +- 0,00293	0,24584 +- 0,00421
			rs993934		0,77485 +- 0,00402	0,77218 +- 0,00443	0,53901 +- 0,00505	0,96871 +- 0,00168	*	0,09010 +- 0,00244	1,00000 +- 0,00000	0,39644 +- 0,00452	0,91040 +- 0,00288	1,00000 +- 0,00000	0,60564 +- 0,00479	0,25960 +- 0,00440
		aiSNP	rs10497191		0,00158 +- 0,00042	0,78812 +- 0,00379	0,49881 +- 0,00471	0,89505 +- 0,00295	0,09010 +- 0,00244	*	1,00000 +- 0,00000	1,00000 +- 0,00000	0,58158 +- 0,00473	1,00000 +- 0,00000	0,63554 +- 0,00428	0,66109 +- 0,00454
			rs1834619		1,00000 +- 0,00000	1,00000 +- 0,00000	1,00000 +- 0,00000	1,00000 +- 0,00000	1,00000 +- 0,00000	1,00000 +- 0,00000	*	1,00000 +- 0,00000	1,00000 +- 0,00000	1,00000 +- 0,00000	1,00000 +- 0,00000	1,00000 +- 0,00000
			rs1876482		0,48010 +- 0,00523	0,40960 +- 0,00482	0,49792 +- 0,00543	0,70297 +- 0,00451	0,39644 +- 0,00452	1,00000 +- 0,00000	1,00000 +- 0,00000	*	1,00000 +- 0,00000	1,00000 +- 0,00000	0,03257 +- 0,00173	1,00000 +- 0,00000
			rs260690		0,75941 +- 0,00426	0,61149 +- 0,00470	0,02772 +- 0,00153	0,25891 +- 0,00436	0,91040 +- 0,00288	0,58158 +- 0,00473	1,00000 +- 0,00000	1,00000 +- 0,00000	*	1,00000 +- 0,00000	0,64762 +- 0,00478	0,42297 +- 0,00444
			rs3827760		1,00000 +- 0,00000	1,00000 +- 0,00000	1,00000 +- 0,00000	1,00000 +- 0,00000	1,00000 +- 0,00000	1,00000 +- 0,00000	1,00000 +- 0,00000	1,00000 +- 0,00000	1,00000 +- 0,00000	*	1,00000 +- 0,00000	1,00000 +- 0,00000
			rs6754311		0,51624 +- 0,00529	0,98703 +- 0,00113	0,23634 +- 0,00443	0,13515 +- 0,00293	0,60564 +- 0,00479	0,63554 +- 0,00428	1,00000 +- 0,00000	0,03257 +- 0,00173	0,64762 +- 0,00478	1,00000 +- 0,00000	*	0,46693 +- 0,00491
			rs798443		0,84495 +- 0,00393	0,32624 +- 0,00497	0,65733 +- 0,00475	0,24584 +- 0,00421	0,25960 +- 0,00440	0,66109 +- 0,00454	1,00000 +- 0,00000	1,00000 +- 0,00000	0,42297 +- 0,00444	1,00000 +- 0,00000	0,46693 +- 0,00491	*
					Pairwise linkage disequilibrium
		SNP category	Locus		rs12498138	rs1919550	rs1355366	rs1357617	rs2399332	rs4364205	rs6444724
	Chr3	aiSNP	rs12498138		*	0,00000 +- 0,00000	0,42229 +- 0,01906	0,47116 +- 0,01962	0,12219 +- 0,01018	1,00000 +- 0,00000	0,57380 +- 0,01799
			rs1919550		0,00000 +- 0,00000	*	0,94233 +- 0,00761	0,41642 +- 0,01651	0,16716 +- 0,01216	0,99022 +- 0,00294	0,27859 +- 0,01046
		iiSNP	rs1355366		0,42229 +- 0,01906	0,94233 +- 0,00761	*	0,86413 +- 0,00972	0,37732 +- 0,01466	0,74096 +- 0,01369	0,32845 +- 0,01657
			rs1357617		0,47116 +- 0,01962	0,41642 +- 0,01651	0,86413 +- 0,00972	*	0,73216 +- 0,01311	0,81036 +- 0,01241	0,54057 +- 0,01326
			rs2399332		0,12219 +- 0,01018	0,16716 +- 0,01216	0,37732 +- 0,01466	0,73216 +- 0,01311	*	0,83382 +- 0,01022	0,67644 +- 0,01635
			rs4364205		1,00000 +- 0,00000	0,99022 +- 0,00294	0,74096 +- 0,01369	0,81036 +- 0,01241	0,83382 +- 0,01022	*	1,00000 +- 0,00000
			rs6444724		0,57380 +- 0,01799	0,27859 +- 0,01046	0,32845 +- 0,01657	0,54057 +- 0,01326	0,67644 +- 0,01635	1,00000 +- 0,00000	*
					Pairwise linkage disequilibrium
		SNP category	Locus		rs1229984	rs3811801	rs4833103	rs7657799	rs1979255	rs2046361	rs279844	rs6811238
	Chr4	aiSNP	rs1229984		*	1,00000 +- 0,00000	1,00000 +- 0,00000	1,00000 +- 0,00000	0,71359 +- 0,01703	0,68524 +- 0,01445	0,18377 +- 0,01398	0,79179 +- 0,01465
			rs3811801		1,00000 +- 0,00000	*	1,00000 +- 0,00000	1,00000 +- 0,00000	1,00000 +- 0,00000	1,00000 +- 0,00000	1,00000 +- 0,00000	1,00000 +- 0,00000
			rs4833103		1,00000 +- 0,00000	1,00000 +- 0,00000	*	0,15934 +- 0,01124	0,76442 +- 0,01231	0,59335 +- 0,01601	0,94819 +- 0,00705	0,58749 +- 0,01451
			rs7657799		1,00000 +- 0,00000	1,00000 +- 0,00000	0,15934 +- 0,01124	*	0,83871 +- 0,01007	0,61681 +- 0,01374	0,09091 +- 0,00744	0,44868 +- 0,01695
		iiSNP	rs1979255		0,71359 +- 0,01703	1,00000 +- 0,00000	0,76442 +- 0,01231	0,83871 +- 0,01007	*	0,05181 +- 0,00631	0,10459 +- 0,00829	0,13196 +- 0,01261
			rs2046361		0,68524 +- 0,01445	1,00000 +- 0,00000	0,59335 +- 0,01601	0,61681 +- 0,01374	0,05181 +- 0,00631	*	0,78104 +- 0,01353	0,07918 +- 0,00684
			rs279844		0,18377 +- 0,01398	1,00000 +- 0,00000	0,94819 +- 0,00705	0,09091 +- 0,00744	0,10459 +- 0,00829	0,78104 +- 0,01353	*	0,13490 +- 0,00805
			rs6811238		0,79179 +- 0,01465	1,00000 +- 0,00000	0,58749 +- 0,01451	0,44868 +- 0,01695	0,13196 +- 0,01261	0,07918 +- 0,00684	0,13490 +- 0,00805	*
					Pairwise linkage disequilibrium
		SNP category	Locus		rs13182883	rs159606	rs251934	rs338882	rs717302	rs7722456	rs870347	rs16891982°	rs28777
	Chr5	iiSNP	rs13182883		*	0,99804 +- 0,00136	0,56403 +- 0,01582	0,16325 +- 0,01104	0,84555 +- 0,01162	1,00000 +- 0,00000	0,07038 +- 0,00824	0,59824 +- 0,01715	1,00000 +- 0,00000
			rs159606		0,99804 +- 0,00136	*	0,92473 +- 0,01078	0,89150 +- 0,00908	0,30108 +- 0,01460	0,54839 +- 0,01763	0,39101 +- 0,01580	0,06745 +- 0,00804	0,25611 +- 0,01532
			rs251934		0,56403 +- 0,01582	0,92473 +- 0,01078	*	0,64809 +- 0,01563	0,12414 +- 0,01127	0,79570 +- 0,01241	0,74682 +- 0,01524	0,11339 +- 0,00888	0,31769 +- 0,01310
			rs338882		0,16325 +- 0,01104	0,89150 +- 0,00908	0,64809 +- 0,01563	*	0,46628 +- 0,01537	0,61681 +- 0,01524	0,57087 +- 0,01134	0,55425 +- 0,01817	0,69110 +- 0,01306
			rs717302		0,84555 +- 0,01162	0,30108 +- 0,01460	0,12414 +- 0,01127	0,46628 +- 0,01537	*	0,95015 +- 0,00696	0,74291 +- 0,01302	0,23265 +- 0,01429	0,90323 +- 0,01008
		aiSNP	rs7722456		1,00000 +- 0,00000	0,54839 +- 0,01763	0,79570 +- 0,01241	0,61681 +- 0,01524	0,95015 +- 0,00696	*	0,19159 +- 0,01291	0,39785 +- 0,01309	0,85142 +- 0,01212
			rs870347		0,07038 +- 0,00824	0,39101 +- 0,01580	0,74682 +- 0,01524	0,57087 +- 0,01134	0,74291 +- 0,01302	0,19159 +- 0,01291	*	0,48485 +- 0,01280	0,85533 +- 0,01215
		ai/piSNP	rs16891982°		0,59824 +- 0,01715	0,06745 +- 0,00804	0,11339 +- 0,00888	0,55425 +- 0,01817	0,23265 +- 0,01429	0,39785 +- 0,01309	0,48485 +- 0,01280	*	0,00489 +- 0,00247
		piSNP	rs28777		1,00000 +- 0,00000	0,25611 +- 0,01532	0,31769 +- 0,01310	0,69110 +- 0,01306	0,90323 +- 0,01008	0,85142 +- 0,01212	0,85533 +- 0,01215	0,00489 +- 0,00247	*
					Pairwise linkage disequilibrium
		SNP category	Locus		rs13218440	rs1336071	rs214955	rs727811	rs192655	rs3823159	rs12203592	rs4959270
	Chr6	iiSNP	rs13218440		*	0,28739 +- 0,01141	0,06061 +- 0,00544	0,96090 +- 0,00548	0,20332 +- 0,01400	1,00000 +- 0,00000	0,33138 +- 0,01022	0,00391 +- 0,00233
			rs1336071		0,28739 +- 0,01141	*	0,38905 +- 0,01669	0,88368 +- 0,01043	0,28348 +- 0,01416	1,00000 +- 0,00000	1,00000 +- 0,00000	0,24145 +- 0,01450
			rs214955		0,06061 +- 0,00544	0,38905 +- 0,01669	*	0,99413 +- 0,00219	0,27566 +- 0,01394	1,00000 +- 0,00000	0,28348 +- 0,01416	0,06647 +- 0,00775
			rs727811		0,96090 +- 0,00548	0,88368 +- 0,01043	0,99413 +- 0,00219	*	0,13978 +- 0,01156	1,00000 +- 0,00000	0,13978 +- 0,01039	0,68719 +- 0,01055
		aiSNP	rs192655		0,20332 +- 0,01400	0,28348 +- 0,01416	0,27566 +- 0,01394	0,13978 +- 0,01156	*	1,00000 +- 0,00000	0,97263 +- 0,00551	0,96676 +- 0,00474
			rs3823159		1,00000 +- 0,00000	1,00000 +- 0,00000	1,00000 +- 0,00000	1,00000 +- 0,00000	1,00000 +- 0,00000	*	1,00000 +- 0,00000	1,00000 +- 0,00000
		piSNP	rs12203592		0,33138 +- 0,01022	1,00000 +- 0,00000	0,28348 +- 0,01416	0,13978 +- 0,01039	0,97263 +- 0,00551	1,00000 +- 0,00000	*	0,69306 +- 0,01382
			rs4959270		0,00391 +- 0,00233	0,24145 +- 0,01450	0,06647 +- 0,00775	0,68719 +- 0,01055	0,96676 +- 0,00474	1,00000 +- 0,00000	0,69306 +- 0,01382	*
					Pairwise linkage disequilibrium
		SNP category	Locus		rs321198	rs6955448	rs737681	rs917118	rs917115
	Chr7	iiSNP	rs321198		*	0,18964 +- 0,01355	0,63343 +- 0,01476	0,99902 +- 0,00098	0,27077 +- 0,01347
			rs6955448		0,18964 +- 0,01355	*	0,30694 +- 0,01182	0,71163 +- 0,01264	0,93157 +- 0,00756
			rs737681		0,63343 +- 0,01476	0,30694 +- 0,01182	*	0,15543 +- 0,01095	0,73705 +- 0,01535
			rs917118		0,99902 +- 0,00098	0,71163 +- 0,01264	0,15543 +- 0,01095	*	0,80450 +- 0,01123
		aiSNP	rs917115		0,27077 +- 0,01347	0,93157 +- 0,00756	0,73705 +- 0,01535	0,80450 +- 0,01123	*
					Pairwise linkage disequilibrium
		SNP category	Locus		rs10092491	rs2056277	rs4606077	rs763869	rs1462906	rs1871534	rs2196051	rs6990312
	Chr8	iiSNP	rs10092491		*	0,29032 +- 0,01452	0,27077 +- 0,01533	1,00000 +- 0,00000	0,84457 +- 0,01011	1,00000 +- 0,00000	0,64125 +- 0,01406	0,61193 +- 0,01712
			rs2056277		0,29032 +- 0,01452	*	0,63636 +- 0,01602	0,49071 +- 0,01394	0,69892 +- 0,01662	1,00000 +- 0,00000	0,74682 +- 0,01111	0,48876 +- 0,01431
			rs4606077		0,27077 +- 0,01533	0,63636 +- 0,01602	*	0,52004 +- 0,01761	0,02639 +- 0,00461	1,00000 +- 0,00000	0,48974 +- 0,01710	0,08993 +- 0,00894
			rs763869		1,00000 +- 0,00000	0,49071 +- 0,01394	0,52004 +- 0,01761	*	0,78397 +- 0,01525	1,00000 +- 0,00000	0,42522 +- 0,01741	0,35288 +- 0,01213
		aiSNP	rs1462906		0,84457 +- 0,01011	0,69892 +- 0,01662	0,02639 +- 0,00461	0,78397 +- 0,01525	*	1,00000 +- 0,00000	1,00000 +- 0,00000	0,54545 +- 0,01481
			rs1871534		1,00000 +- 0,00000	1,00000 +- 0,00000	1,00000 +- 0,00000	1,00000 +- 0,00000	1,00000 +- 0,00000	*	1,00000 +- 0,00000	1,00000 +- 0,00000
			rs2196051		0,64125 +- 0,01406	0,74682 +- 0,01111	0,48974 +- 0,01710	0,42522 +- 0,01741	1,00000 +- 0,00000	1,00000 +- 0,00000	*	0,39198 +- 0,01760
			rs6990312		0,61193 +- 0,01712	0,48876 +- 0,01431	0,08993 +- 0,00894	0,35288 +- 0,01213	0,54545 +- 0,01481	1,00000 +- 0,00000	0,39198 +- 0,01760	*
					Pairwise linkage disequilibrium
		SNP category	Locus		rs1015250	rs10776839	rs1360288	rs1463729	rs7041158	rs3814134	rs683
	Chr9	iiSNP	rs1015250		*	0,76540 +- 0,01167	0,57380 +- 0,01638	0,60606 +- 0,01584	0,29912 +- 0,01512	1,00000 +- 0,00000	0,55034 +- 0,01704
			rs10776839		0,76540 +- 0,01167	*	0,25513 +- 0,01191	0,71457 +- 0,01317	0,91789 +- 0,00845	1,00000 +- 0,00000	0,77615 +- 0,01445
			rs1360288		0,57380 +- 0,01638	0,25513 +- 0,01191	*	0,69892 +- 0,01158	0,06354 +- 0,00708	1,00000 +- 0,00000	0,96579 +- 0,00558
			rs1463729		0,60606 +- 0,01584	0,71457 +- 0,01317	0,69892 +- 0,01158	*	0,32942 +- 0,01702	1,00000 +- 0,00000	0,07331 +- 0,00780
			rs7041158		0,29912 +- 0,01512	0,91789 +- 0,00845	0,06354 +- 0,00708	0,32942 +- 0,01702	*	1,00000 +- 0,00000	0,13392 +- 0,01077
		aiSNP	rs3814134		1,00000 +- 0,00000	1,00000 +- 0,00000	1,00000 +- 0,00000	1,00000 +- 0,00000	1,00000 +- 0,00000	*	1,00000 +- 0,00000
		piSNP	rs683		0,55034 +- 0,01704	0,77615 +- 0,01445	0,96579 +- 0,00558	0,07331 +- 0,00780	0,13392 +- 0,01077	1,00000 +- 0,00000	*
					Pairwise linkage disequilibrium
		SNP category	Locus		rs4918664	rs3780962	rs735155	rs740598	rs826472	rs964681
	Chr10	aiSNP	rs4918664		*	0,67253 +- 0,01299	0,90616 +- 0,00925	0,36950 +- 0,01729	0,53470 +- 0,01606	0,98240 +- 0,00416
		iiSNP	rs3780962		0,67253 +- 0,01299	*	0,99022 +- 0,00294	0,85435 +- 0,01110	0,83773 +- 0,01197	0,56794 +- 0,01577
			rs735155		0,90616 +- 0,00925	0,99022 +- 0,00294	*	0,37830 +- 0,01743	0,83969 +- 0,01349	0,60508 +- 0,01163
			rs740598		0,36950 +- 0,01729	0,85435 +- 0,01110	0,37830 +- 0,01743	*	0,31769 +- 0,01439	0,46530 +- 0,01747
			rs826472		0,53470 +- 0,01606	0,83773 +- 0,01197	0,83969 +- 0,01349	0,31769 +- 0,01439	*	0,22483 +- 0,01613
			rs964681		0,98240 +- 0,00416	0,56794 +- 0,01577	0,60508 +- 0,01163	0,46530 +- 0,01747	0,22483 +- 0,01613	*
					Pairwise linkage disequilibrium
		SNP category	Locus		rs10488710	rs1498553	rs2076848	rs901398	rs1079597	rs174570	rs1042602	rs1393350
	Chr11	iiSNP	rs10488710		*	1,00000 +- 0,00000	0,30890 +- 0,01422	1,00000 +- 0,00000	1,00000 +- 0,00000	1,00000 +- 0,00000	0,45552 +- 0,01780	0,06549 +- 0,00808
			rs1498553		1,00000 +- 0,00000	*	0,76735 +- 0,01561	0,27175 +- 0,01387	0,80841 +- 0,01236	0,74291 +- 0,01041	0,31183 +- 0,01508	0,84848 +- 0,01201
			rs2076848		0,30890 +- 0,01422	0,76735 +- 0,01561	*	0,52786 +- 0,01726	0,98045 +- 0,00411	0,08993 +- 0,00927	0,40078 +- 0,01301	0,74389 +- 0,01149
			rs901398		1,00000 +- 0,00000	0,27175 +- 0,01387	0,52786 +- 0,01726	*	1,00000 +- 0,00000	0,18768 +- 0,01358	1,00000 +- 0,00000	0,96090 +- 0,00631
		aiSNP	rs1079597		1,00000 +- 0,00000	0,80841 +- 0,01236	0,98045 +- 0,00411	1,00000 +- 0,00000	*	0,08407 +- 0,00766	1,00000 +- 0,00000	0,96188 +- 0,00544
			rs174570		1,00000 +- 0,00000	0,74291 +- 0,01041	0,08993 +- 0,00927	0,18768 +- 0,01358	0,08407 +- 0,00766	*	0,48583 +- 0,01846	0,14956 +- 0,01280
		piSNP	rs1042602		0,45552 +- 0,01780	0,31183 +- 0,01508	0,40078 +- 0,01301	1,00000 +- 0,00000	1,00000 +- 0,00000	0,48583 +- 0,01846	*	0,00000 +- 0,00000
			rs1393350		0,06549 +- 0,00808	0,84848 +- 0,01201	0,74389 +- 0,01149	0,96090 +- 0,00631	0,96188 +- 0,00544	0,14956 +- 0,01280	0,00000 +- 0,00000	*
					Pairwise linkage disequilibrium
		SNP category	Locus		rs10773760	rs2107612	rs2111980	rs2269355	rs2920816	rs2238151	rs671	rs12821256
	Chr12	iiSNP	rs10773760		*	1,00000 +- 0,00000	0,85142 +- 0,01179	1,00000 +- 0,00000	0,73216 +- 0,01434	0,81525 +- 0,01153	1,00000 +- 0,00000	0,47116 +- 0,01576
			rs2107612		1,00000 +- 0,00000	*	0,09286 +- 0,00942	0,39101 +- 0,01573	0,62952 +- 0,01353	0,00196 +- 0,00136	1,00000 +- 0,00000	0,63441 +- 0,01859
			rs2111980		0,85142 +- 0,01179	0,09286 +- 0,00942	*	1,00000 +- 0,00000	0,98240 +- 0,00366	0,02053 +- 0,00474	1,00000 +- 0,00000	0,29228 +- 0,01478
			rs2269355		1,00000 +- 0,00000	0,39101 +- 0,01573	1,00000 +- 0,00000	*	0,93255 +- 0,00684	0,67253 +- 0,01429	1,00000 +- 0,00000	0,88856 +- 0,01007
			rs2920816		0,73216 +- 0,01434	0,62952 +- 0,01353	0,98240 +- 0,00366	0,93255 +- 0,00684	*	0,67742 +- 0,01654	1,00000 +- 0,00000	0,43402 +- 0,01542
		aiSNP	rs2238151		0,81525 +- 0,01153	0,00196 +- 0,00136	0,02053 +- 0,00474	0,67253 +- 0,01429	0,67742 +- 0,01654	*	1,00000 +- 0,00000	0,17889 +- 0,01422
			rs671		1,00000 +- 0,00000	1,00000 +- 0,00000	1,00000 +- 0,00000	1,00000 +- 0,00000	1,00000 +- 0,00000	1,00000 +- 0,00000	*	1,00000 +- 0,00000
		piSNP	rs12821256		0,47116 +- 0,01576	0,63441 +- 0,01859	0,29228 +- 0,01478	0,88856 +- 0,01007	0,43402 +- 0,01542	0,17889 +- 0,01422	1,00000 +- 0,00000	*
					Pairwise linkage disequilibrium
		SNP category	Locus		rs1058083	rs1335873	rs1886510	rs354439	rs1572018	rs2166624	rs7326934	rs7997709	rs9522149
	Chr13	iiSNP	rs1058083		*	0,61975 +- 0,01972	0,28152 +- 0,01646	0,90420 +- 0,00856	0,97165 +- 0,00443	0,08407 +- 0,00918	0,04497 +- 0,00542	0,03226 +- 0,00525	0,42620 +- 0,01280
			rs1335873		0,61975 +- 0,01972	*	0,64321 +- 0,01165	0,70674 +- 0,01476	0,01955 +- 0,00360	0,98143 +- 0,00389	0,48192 +- 0,01298	0,66960 +- 0,01723	0,42620 +- 0,01280
			rs1886510		0,28152 +- 0,01646	0,64321 +- 0,01165	*	0,57478 +- 0,01530	0,30890 +- 0,01529	0,73314 +- 0,01671	0,50538 +- 0,01567	0,18866 +- 0,01247	0,03715 +- 0,00608
			rs354439		0,90420 +- 0,00856	0,70674 +- 0,01476	0,57478 +- 0,01530	*	0,24731 +- 0,01761	0,13587 +- 0,01002	0,79570 +- 0,01097	0,38025 +- 0,01459	0,40860 +- 0,01397
		aiSNP	rs1572018		0,97165 +- 0,00443	0,01955 +- 0,00360	0,30890 +- 0,01529	0,24731 +- 0,01761	*	0,29032 +- 0,01486	0,08700 +- 0,00863	0,94428 +- 0,00784	0,56989 +- 0,01373
			rs2166624		0,08407 +- 0,00918	0,98143 +- 0,00389	0,73314 +- 0,01671	0,13587 +- 0,01002	0,29032 +- 0,01486	*	0,01662 +- 0,00393	0,24731 +- 0,01218	0,11535 +- 0,00957
			rs7326934		0,04497 +- 0,00542	0,48192 +- 0,01298	0,50538 +- 0,01567	0,79570 +- 0,01097	0,08700 +- 0,00863	0,01662 +- 0,00393	*	0,34995 +- 0,01339	1,00000 +- 0,00000
			rs7997709		0,03226 +- 0,00525	0,66960 +- 0,01723	0,18866 +- 0,01247	0,38025 +- 0,01459	0,94428 +- 0,00784	0,24731 +- 0,01218	0,34995 +- 0,01339	*	0,53275 +- 0,01625
			rs9522149		0,42620 +- 0,01280	0,42620 +- 0,01280	0,03715 +- 0,00608	0,40860 +- 0,01397	0,56989 +- 0,01373	0,11535 +- 0,00957	1,00000 +- 0,00000	0,53275 +- 0,01625	*
					Pairwise linkage disequilibrium
		SNP category	Locus		rs1454361	rs4530059	rs722290	rs873196	rs200354	rs12896399	rs2402130
	Chr14	iiSNP	rs1454361		*	0,44966 +- 0,01250	0,31476 +- 0,01594	0,11828 +- 0,01083	0,07331 +- 0,00852	0,14467 +- 0,01231	0,44966 +- 0,01250
			rs4530059		0,44966 +- 0,01250	*	0,71945 +- 0,01546	0,07527 +- 0,00768	0,00880 +- 0,00251	0,53470 +- 0,01678	0,56109 +- 0,01668
			rs722290		0,31476 +- 0,01594	0,71945 +- 0,01546	*	0,72923 +- 0,01249	0,25122 +- 0,01297	0,79863 +- 0,00895	0,71945 +- 0,01546
			rs873196		0,11828 +- 0,01083	0,07527 +- 0,00768	0,72923 +- 0,01249	*	0,91007 +- 0,00883	0,71261 +- 0,00931	0,58358 +- 0,01777
		aiSNP	rs200354		0,07331 +- 0,00852	0,00880 +- 0,00251	0,25122 +- 0,01297	0,91007 +- 0,00883	*	0,02737 +- 0,00494	0,22385 +- 0,01323
		piSNP	rs12896399		0,14467 +- 0,01231	0,53470 +- 0,01678	0,79863 +- 0,00895	0,71261 +- 0,00931	0,02737 +- 0,00494	*	0,00587 +- 0,00219
			rs2402130		0,44966 +- 0,01250	0,56109 +- 0,01668	0,71945 +- 0,01546	0,58358 +- 0,01777	0,22385 +- 0,01323	0,00587 +- 0,00219	*
					Pairwise linkage disequilibrium
		SNP category	Locus		rs12439433	rs12913832°	rs1426654	rs1800414	rs735480	rs1528460	rs1821380	rs8037429	rs1800407
	Chr15	aiSNP	rs12439433		*	0,32063 +- 0,01382	1,00000 +- 0,00000	1,00000 +- 0,00000	1,00000 +- 0,00000	1,00000 +- 0,00000	1,00000 +- 0,00000	0,57380 +- 0,01638	1,00000 +- 0,00000
			rs12913832°		0,32063 +- 0,01382	*	1,00000 +- 0,00000	1,00000 +- 0,00000	1,00000 +- 0,00000	0,55425 +- 0,01169	1,00000 +- 0,00000	0,77224 +- 0,01272	0,03715 +- 0,00574
			rs1426654		1,00000 +- 0,00000	1,00000 +- 0,00000	*	1,00000 +- 0,00000	1,00000 +- 0,00000	1,00000 +- 0,00000	1,00000 +- 0,00000	1,00000 +- 0,00000	1,00000 +- 0,00000
			rs1800414		1,00000 +- 0,00000	1,00000 +- 0,00000	1,00000 +- 0,00000	*	1,00000 +- 0,00000	1,00000 +- 0,00000	1,00000 +- 0,00000	1,00000 +- 0,00000	1,00000 +- 0,00000
			rs735480		1,00000 +- 0,00000	1,00000 +- 0,00000	1,00000 +- 0,00000	1,00000 +- 0,00000	*	1,00000 +- 0,00000	0,18671 +- 0,01185	1,00000 +- 0,00000	1,00000 +- 0,00000
		iiSNP	rs1528460		1,00000 +- 0,00000	0,55425 +- 0,01169	1,00000 +- 0,00000	1,00000 +- 0,00000	1,00000 +- 0,00000	*	0,73118 +- 0,01375	0,31183 +- 0,01658	1,00000 +- 0,00000
			rs1821380		1,00000 +- 0,00000	1,00000 +- 0,00000	1,00000 +- 0,00000	1,00000 +- 0,00000	0,18671 +- 0,01185	0,73118 +- 0,01375	*	1,00000 +- 0,00000	0,91398 +- 0,00954
			rs8037429		0,57380 +- 0,01638	0,77224 +- 0,01272	1,00000 +- 0,00000	1,00000 +- 0,00000	1,00000 +- 0,00000	0,31183 +- 0,01658	1,00000 +- 0,00000	*	0,75562 +- 0,01225
		piSNP	rs1800407		1,00000 +- 0,00000	0,03715 +- 0,00574	1,00000 +- 0,00000	1,00000 +- 0,00000	1,00000 +- 0,00000	1,00000 +- 0,00000	0,91398 +- 0,00954	0,75562 +- 0,01225	*
					Pairwise linkage disequilibrium
		SNP category	Locus		rs1805005	rs1805006	rs2228479	rs11547464	rs1805007	rs201326893_Y152OCH	rs1110400	rs1805008	rs885479	N29insA	rs1805009	rs1382387	rs2342747	rs430046	rs729172	rs459920
	Chr16	piSNP	mh16-MC1RB	rs1805005	1,00000 +- 0,00000	1,00000 +- 0,00000	1,00000 +- 0,00000	1,00000 +- 0,00000	1,00000 +- 0,00000	1,00000 +- 0,00000	1,00000 +- 0,00000	1,00000 +- 0,00000	1,00000 +- 0,00000	1,00000 +- 0,00000	0,54643 +- 0,01457	1,00000 +- 0,00000	0,45161 +- 0,01442	0,76246 +- 0,01177	0,74096 +- 0,01493	0,07331 +- 0,00656
				rs1805006	1,00000 +- 0,00000	1,00000 +- 0,00000	1,00000 +- 0,00000	1,00000 +- 0,00000	1,00000 +- 0,00000	1,00000 +- 0,00000	1,00000 +- 0,00000	1,00000 +- 0,00000	1,00000 +- 0,00000	1,00000 +- 0,00000	1,00000 +- 0,00000	1,00000 +- 0,00000	1,00000 +- 0,00000	1,00000 +- 0,00000	1,00000 +- 0,00000	1,00000 +- 0,00000
				rs2228479	1,00000 +- 0,00000	1,00000 +- 0,00000	1,00000 +- 0,00000	1,00000 +- 0,00000	1,00000 +- 0,00000	1,00000 +- 0,00000	1,00000 +- 0,00000	1,00000 +- 0,00000	1,00000 +- 0,00000	1,00000 +- 0,00000	0,00000 +- 0,00000	0,40958 +- 0,01340	0,46334 +- 0,01585	1,00000 +- 0,00000	0,90909 +- 0,00770	0,03812 +- 0,00579
			mh16-MC1RC	rs11547464	1,00000 +- 0,00000	1,00000 +- 0,00000	1,00000 +- 0,00000	1,00000 +- 0,00000	1,00000 +- 0,00000	1,00000 +- 0,00000	1,00000 +- 0,00000	1,00000 +- 0,00000	1,00000 +- 0,00000	1,00000 +- 0,00000	1,00000 +- 0,00000	1,00000 +- 0,00000	1,00000 +- 0,00000	1,00000 +- 0,00000	1,00000 +- 0,00000	1,00000 +- 0,00000
				rs1805007	1,00000 +- 0,00000	1,00000 +- 0,00000	1,00000 +- 0,00000	1,00000 +- 0,00000	1,00000 +- 0,00000	1,00000 +- 0,00000	1,00000 +- 0,00000	1,00000 +- 0,00000	1,00000 +- 0,00000	1,00000 +- 0,00000	1,00000 +- 0,00000	1,00000 +- 0,00000	0,07625 +- 0,00610	1,00000 +- 0,00000	0,35875 +- 0,01572	0,02053 +- 0,00474
				rs201326893_Y152OCH	1,00000 +- 0,00000	1,00000 +- 0,00000	1,00000 +- 0,00000	1,00000 +- 0,00000	1,00000 +- 0,00000	1,00000 +- 0,00000	1,00000 +- 0,00000	1,00000 +- 0,00000	1,00000 +- 0,00000	1,00000 +- 0,00000	1,00000 +- 0,00000	1,00000 +- 0,00000	1,00000 +- 0,00000	1,00000 +- 0,00000	1,00000 +- 0,00000	1,00000 +- 0,00000
				rs1110400	1,00000 +- 0,00000	1,00000 +- 0,00000	1,00000 +- 0,00000	1,00000 +- 0,00000	1,00000 +- 0,00000	1,00000 +- 0,00000	1,00000 +- 0,00000	1,00000 +- 0,00000	1,00000 +- 0,00000	1,00000 +- 0,00000	0,01075 +- 0,00300	1,00000 +- 0,00000	1,00000 +- 0,00000	0,78397 +- 0,01294	1,00000 +- 0,00000	0,79472 +- 0,01165
				rs1805008	0,12805 +- 0,01095	1,00000 +- 0,00000	1,00000 +- 0,00000	1,00000 +- 0,00000	1,00000 +- 0,00000	1,00000 +- 0,00000	1,00000 +- 0,00000	1,00000 +- 0,00000	1,00000 +- 0,00000	1,00000 +- 0,00000	1,00000 +- 0,00000	1,00000 +- 0,00000	1,00000 +- 0,00000	0,97849 +- 0,00402	0,17400 +- 0,01079	0,78397 +- 0,01361
				rs885479	1,00000 +- 0,00000	1,00000 +- 0,00000	1,00000 +- 0,00000	1,00000 +- 0,00000	1,00000 +- 0,00000	1,00000 +- 0,00000	1,00000 +- 0,00000	1,00000 +- 0,00000	1,00000 +- 0,00000	1,00000 +- 0,00000	1,00000 +- 0,00000	1,00000 +- 0,00000	1,00000 +- 0,00000	1,00000 +- 0,00000	1,00000 +- 0,00000	1,00000 +- 0,00000
			N29insA		1,00000 +- 0,00000	1,00000 +- 0,00000	1,00000 +- 0,00000	1,00000 +- 0,00000	1,00000 +- 0,00000	1,00000 +- 0,00000	1,00000 +- 0,00000	1,00000 +- 0,00000	1,00000 +- 0,00000	*	1,00000 +- 0,00000	1,00000 +- 0,00000	1,00000 +- 0,00000	1,00000 +- 0,00000	1,00000 +- 0,00000	1,00000 +- 0,00000
			rs1805009		0,54643 +- 0,01457	1,00000 +- 0,00000	0,00000 +- 0,00000	1,00000 +- 0,00000	1,00000 +- 0,00000	1,00000 +- 0,00000	0,01075 +- 0,00300	1,00000 +- 0,00000	1,00000 +- 0,00000	1,00000 +- 0,00000	*	0,26197 +- 0,01155	0,29032 +- 0,01113	0,74291 +- 0,01248	1,00000 +- 0,00000	0,02737 +- 0,00568
		iiSNP	rs1382387		1,00000 +- 0,00000	1,00000 +- 0,00000	0,40958 +- 0,01340	1,00000 +- 0,00000	1,00000 +- 0,00000	1,00000 +- 0,00000	1,00000 +- 0,00000	1,00000 +- 0,00000	1,00000 +- 0,00000	1,00000 +- 0,00000	0,26197 +- 0,01155	*	0,95210 +- 0,00609	0,74291 +- 0,01248	1,00000 +- 0,00000	0,24633 +- 0,01223
			rs2342747		0,45161 +- 0,01442	1,00000 +- 0,00000	0,46334 +- 0,01585	1,00000 +- 0,00000	0,07625 +- 0,00610	1,00000 +- 0,00000	1,00000 +- 0,00000	1,00000 +- 0,00000	1,00000 +- 0,00000	1,00000 +- 0,00000	0,29032 +- 0,01113	0,95210 +- 0,00609	*	0,82698 +- 0,01186	0,32160 +- 0,01637	0,66862 +- 0,01249
			rs430046		1,00000 +- 0,00000	1,00000 +- 0,00000	1,00000 +- 0,00000	1,00000 +- 0,00000	1,00000 +- 0,00000	1,00000 +- 0,00000	1,00000 +- 0,00000	0,97849 +- 0,00402	1,00000 +- 0,00000	1,00000 +- 0,00000	0,74291 +- 0,01248	0,74291 +- 0,01248	0,82698 +- 0,01186	*	0,18280 +- 0,01292	0,92864 +- 0,00895
			rs729172		0,74096 +- 0,01493	1,00000 +- 0,00000	0,90909 +- 0,00770	1,00000 +- 0,00000	0,35875 +- 0,01572	1,00000 +- 0,00000	1,00000 +- 0,00000	0,17400 +- 0,01079	1,00000 +- 0,00000	1,00000 +- 0,00000	1,00000 +- 0,00000	1,00000 +- 0,00000	0,32160 +- 0,01637	0,18280 +- 0,01292	*	0,32942 +- 0,01148
		aiSNP	rs459920		0,07331 +- 0,00656	1,00000 +- 0,00000	0,03812 +- 0,00579	1,00000 +- 0,00000	0,02053 +- 0,00474	1,00000 +- 0,00000	0,79472 +- 0,01165	0,78397 +- 0,01361	1,00000 +- 0,00000	1,00000 +- 0,00000	0,02737 +- 0,00568	0,24633 +- 0,01223	0,66862 +- 0,01249	0,92864 +- 0,00895	0,32942 +- 0,01148	*
					Pairwise linkage disequilibrium
		SNP category	Locus		rs11652805	rs17642714	rs2593595	rs4411548	rs4471745	rs740910	rs8078417	rs938283	rs9905977
	Chr17	aiSNP	rs11652805		*	0,74682 +- 0,01352	0,29326 +- 0,01463	0,49853 +- 0,01263	1,00000 +- 0,00000	0,85826 +- 0,01046	0,88368 +- 0,00901	0,26295 +- 0,01212	0,01271 +- 0,00307
			rs17642714		0,74682 +- 0,01352	*	0,16422 +- 0,01231	0,05376 +- 0,00591	0,29423 +- 0,01622	0,44086 +- 0,01545	0,40274 +- 0,01407	0,58456 +- 0,01664	0,48974 +- 0,01902
			rs2593595		0,29326 +- 0,01463	0,16422 +- 0,01231	*	0,46530 +- 0,01402	0,12708 +- 0,01220	0,61584 +- 0,01422	0,38025 +- 0,01404	0,29423 +- 0,01801	0,54057 +- 0,01447
			rs4411548		0,49853 +- 0,01263	0,05376 +- 0,00591	0,46530 +- 0,01402	*	1,00000 +- 0,00000	0,06549 +- 0,00912	0,59335 +- 0,01404	0,50342 +- 0,01600	0,38416 +- 0,01343
			rs4471745		1,00000 +- 0,00000	0,29423 +- 0,01622	0,12708 +- 0,01220	1,00000 +- 0,00000	*	1,00000 +- 0,00000	1,00000 +- 0,00000	1,00000 +- 0,00000	0,53079 +- 0,01526
		iiSNP	rs740910		0,85826 +- 0,01046	0,44086 +- 0,01545	0,61584 +- 0,01422	0,06549 +- 0,00912	1,00000 +- 0,00000	*	0,78397 +- 0,01331	0,69501 +- 0,01070	0,22190 +- 0,01516
			rs8078417		0,88368 +- 0,00901	0,40274 +- 0,01407	0,38025 +- 0,01404	0,59335 +- 0,01404	1,00000 +- 0,00000	0,78397 +- 0,01331	*	0,98045 +- 0,00411	0,46921 +- 0,01620
			rs938283		0,26295 +- 0,01212	0,58456 +- 0,01664	0,29423 +- 0,01801	0,50342 +- 0,01600	1,00000 +- 0,00000	0,69501 +- 0,01070	0,98045 +- 0,00411	*	0,54154 +- 0,01702
			rs9905977		0,01271 +- 0,00307	0,48974 +- 0,01902	0,54057 +- 0,01447	0,38416 +- 0,01343	0,53079 +- 0,01526	0,22190 +- 0,01516	0,46921 +- 0,01620	0,54154 +- 0,01702	*
					Pairwise linkage disequilibrium
		SNP category	Locus		rs1024116	rs1493232	rs1736442	rs9951171	rs2042762	rs3916235	rs4891825	rs7226659
	Chr18	iiSNP	rs1024116		*	0,79570 +- 0,01184	0,00000 +- 0,00000	0,08895 +- 0,00910	1,00000 +- 0,00000	0,18573 +- 0,01174	1,00000 +- 0,00000	0,70968 +- 0,01397
			rs1493232		0,79570 +- 0,01184	*	0,63539 +- 0,01430	0,32845 +- 0,01413	1,00000 +- 0,00000	0,95406 +- 0,00542	0,45161 +- 0,01567	0,67546 +- 0,01320
			rs1736442		0,00000 +- 0,00000	0,63539 +- 0,01430	*	0,12512 +- 0,01182	1,00000 +- 0,00000	0,49658 +- 0,01537	1,00000 +- 0,00000	0,57674 +- 0,01395
			rs9951171		0,08895 +- 0,00910	0,32845 +- 0,01413	0,12512 +- 0,01182	*	1,00000 +- 0,00000	0,38221 +- 0,01702	0,55034 +- 0,01789	0,55327 +- 0,01325
		aiSNP	rs2042762		1,00000 +- 0,00000	1,00000 +- 0,00000	1,00000 +- 0,00000	1,00000 +- 0,00000	*	1,00000 +- 0,00000	1,00000 +- 0,00000	1,00000 +- 0,00000
			rs3916235		0,18573 +- 0,01174	0,95406 +- 0,00542	0,49658 +- 0,01537	0,38221 +- 0,01702	1,00000 +- 0,00000	*	0,08211 +- 0,00662	1,00000 +- 0,00000
			rs4891825		1,00000 +- 0,00000	0,45161 +- 0,01567	1,00000 +- 0,00000	0,55034 +- 0,01789	1,00000 +- 0,00000	0,08211 +- 0,00662	*	1,00000 +- 0,00000
			rs7226659		0,70968 +- 0,01397	0,67546 +- 0,01320	0,57674 +- 0,01395	0,55327 +- 0,01325	1,00000 +- 0,00000	1,00000 +- 0,00000	1,00000 +- 0,00000	*
					Pairwise linkage disequilibrium
		SNP category	Locus		rs576261	rs719366	rs7251928
	Chr19	iiSNP	rs576261		*	0,62952 +- 0,01696	0,12610 +- 0,01071
			rs719366		0,62952 +- 0,01696	*	0,73216 +- 0,01201
		aiSNP	rs7251928		0,12610 +- 0,01071	0,73216 +- 0,01201	*
					Pairwise linkage disequilibrium
		SNP category	Locus		rs1005533	rs1031825	rs1523537	rs445251	rs2378249	rs310644
	Chr20	iiSNP	rs1005533		*	0,37732 +- 0,01726	0,47019 +- 0,01532	0,20528 +- 0,01156	0,77224 +- 0,01208	0,80743 +- 0,01066
			rs1031825		0,37732 +- 0,01726	*	0,00293 +- 0,00164	0,04399 +- 0,00626	0,83187 +- 0,01240	0,88759 +- 0,01227
			rs1523537		0,47019 +- 0,01532	0,00293 +- 0,00164	*	0,43793 +- 0,01506	0,70479 +- 0,01460	0,35288 +- 0,01618
			rs445251		0,20528 +- 0,01156	0,04399 +- 0,00626	0,43793 +- 0,01506	*	0,71945 +- 0,01159	0,32063 +- 0,01625
		piSNP	rs2378249		0,77224 +- 0,01208	0,83187 +- 0,01240	0,70479 +- 0,01460	0,71945 +- 0,01159	*	0,27370 +- 0,01701
		aiSNP	rs310644		0,80743 +- 0,01066	0,88759 +- 0,01227	0,35288 +- 0,01618	0,32063 +- 0,01625	0,27370 +- 0,01701	*
					Pairwise linkage disequilibrium
		SNP category	Locus		rs221956	rs2830795	rs2831700	rs722098	rs914165
	Chr21	iiSNP	rs221956		*	0,17595 +- 0,01401	0,65787 +- 0,01767	0,78006 +- 0,01061	1,00000 +- 0,00000
			rs2830795		0,17595 +- 0,01401	*	0,87390 +- 0,00995	0,16227 +- 0,01253	1,00000 +- 0,00000
			rs2831700		0,65787 +- 0,01767	0,87390 +- 0,00995	*	0,96970 +- 0,00613	1,00000 +- 0,00000
			rs722098		0,78006 +- 0,01061	0,16227 +- 0,01253	0,96970 +- 0,00613	*	1,00000 +- 0,00000
			rs914165		1,00000 +- 0,00000	1,00000 +- 0,00000	1,00000 +- 0,00000	1,00000 +- 0,00000	*
					Pairwise linkage disequilibrium
		SNP category	Locus		rs1028528	rs2040411	rs733164	rs987640	rs2024566
	Chr22	iiSNP	rs1028528		*	0,37537 +- 0,01748	0,27761 +- 0,01590	0,28543 +- 0,00991	0,22092 +- 0,01258
			rs2040411		0,37537 +- 0,01748	*	0,40958 +- 0,01425	0,72727 +- 0,01176	0,07722 +- 0,00941
			rs733164		0,27761 +- 0,01590	0,40958 +- 0,01425	*	0,99413 +- 0,00219	0,17009 +- 0,00863
			rs987640		0,28543 +- 0,00991	0,72727 +- 0,01176	0,99413 +- 0,00219	*	0,44868 +- 0,01344
		aiSNP	rs2024566		0,22092 +- 0,01258	0,07722 +- 0,00941	0,17009 +- 0,00863	0,44868 +- 0,01344	*
	°: SNPs used for both phenotype and ancestry prediction

## Sheet: Table S5
	Table S5: Frequencies of profiles generated by linkage disequilibrium SNP pairs on the same chromosome. SNPs having significant pairwise linkage disequilibrium (LD) values where p=0.00 are highlighted in bold red
	Chr2	Profiles of linked loci		freq	Profiles of linked loci		freq	Profiles of linked loci		freq	Microhaplotype
		iiSNP	aiSNP		iiSNP	aiSNP		aiSNPs
		rs1109037	rs10497191		rs876724	rs260690		rs1876482	rs6754311		Code	Genotype	Nomenclatutre
		AG	CC	0.142857	QW	AA	0.333333	GG	CC	0.761905	X	AA	rs1109037 [CE A]-GRCh38-Chr2:9945582-9945659 rs1109037-A; rs1109038-A
		GX	CC	0.142857	CQ	AA	0.285714	GG	CT	0.142857	Y	GA	rs1109037 [CE G]-GRCh38-Chr2:9945582-9945659 rs1109037-G; rs1109038-A
		XX	CC	0.142857	QQ	AA	0.142857	AG	CT	0.0952381	Q	CT	rs876724 [CE C]-GRCh38-Chr2:114970-115036 rs876724-C; rs300773-T
		AG	CT	0.0952381	CW	AA	0.047619				W	TT	rs876724 [CE T]-GRCh38-Chr2:114970-115036 rs876724-T; rs300773-T
		AX	CC	0.0952381	CW	AC	0.047619
		GG	CC	0.0952381	CC	AA	0.047619
		XY	CC	0.0952381	QW	AC	0.047619
		AA	TT	0.047619	WW	AC	0.047619
		AX	CT	0.047619
		AY	CC	0.047619
		GY	CC	0.047619
	Chr3	Profiles of linked loci		freq	Microhaplotype
		aiSNP
		rs12498138	rs1919550		Code	Genotype	Nomenclatutre
		GG	AA	0.857143	Z	AA	rs1919550 [CE A]-GRCh38-Chr3:121645285-121645357 rs190565336-A (Chr3:121645314-A); rs1919550-A
		AG	AT	0.0952381
		AG	TZ	0.047619
	Chr5	Profiles of linked loci		freq
		ai/piSNP
		rs16891982°	rs28777
		GG	AA	0.761905
		GC	AA	0.0952381
		GC	AC	0.142857
	Chr6	Profiles of linked loci		freq
		iiSNP	piSNP
		rs13218440	rs4959270
		AG	AC	0.380952
		GG	AA	0.238095
		AA	AC	0.142857
		AG	CC	0.0952381
		GG	AC	0.0952381
		AA	CC	0.047619
	Chr8	Profiles of linked loci		freq	Microhaplotype
		iiSNPs	aiSNP
		rs4606077	rs1462906		Code	Genotype	Nomenclatutre
		YY	CC	0.52381	X	GCA	rs4606077 [CE C]-GRCh38-Chr8:143574562-143574669 143574562-G; rs4606077-C; rs1869434-A
		TT	CC	0.190476	Y	CA	rs4606077 [CE C]-GRCh38-Chr8:143574562-143574669 rs4606077-C; rs1869434-A
		ZY	CC	0.0952381	Z	TT	rs4606077 [CE T]-GRCh38-Chr8:143574562-143574669 rs4606077-T; rs58774517-T
		TY	CC	0.047619
		ZT	CC	0.047619
		ZX	CT	0.047619
		TT	CT	0.047619
	Chr11	Profiles of linked loci		freq
		piSNP
		rs1042602	rs1393350
		AA	GG	0.333333
		CC	GA	0.285714
		AC	GA	0.190476
		AC	GG	0.142857
		CC	AA	0.047619
	Chr12	Profiles of linked loci		freq	Profiles of linked loci		freq
		iiSNP	aiSNP		iiSNP	aiSNP
		rs2107612	rs2238151		rs2111980	rs2238151
		AA	CT	0.380952	CT	CT	0.380952
		AA	TT	0.285714	TT	TT	0.238095
		AG	CT	0.190476	CC	CT	0.142857
		AA	CC	0.047619	CC	CC	0.047619
		GG	CC	0.047619	CT	TT	0.047619
		AG	CC	0.047619	CT	CC	0.047619
					TT	CC	0.047619
					TT	CT	0.047619
	Chr13	Profiles of linked loci		freq	Profiles of linked loci		freq	Profiles of linked loci		freq	Profiles of linked loci		freq
		iiSNP	aiSNP		iiSNP	aiSNP		iiSNP	aiSNP		iiSNP	aiSNP
		rs1058083	rs7326934		rs1058083	rs7997709		rs1335873	rs1572018		rs1886510	rs9522149
		GG	GG	0.52381	GG	TT	0.52381	AA	CC	0.238095	GG	CT	0.238095
		AG	GG	0.380952	AG	TT	0.238095	AA	CT	0.238095	AA	CC	0.190476
		AA	CG	0.047619	AG	CT	0.190476	AT	CT	0.190476	GG	CC	0.190476
		AG	CG	0.047619	AA	TT	0.047619	TT	CC	0.142857	AG	CT	0.190476
								AT	CC	0.142857	AG	CC	0.0952381
								AA	TT	0.047619	GG	CC	0.047619
											GG	TT	0.047619
	Chr14	Profiles of linked loci		freq	Profiles of linked loci		freq	Profiles of linked loci		freq	Microhaplotype
		iiSNP	aiSNP		aiSNP	piSNP		piSNP
		rs4530059	rs200354		rs200354	rs12896399		rs12896399	rs2402130		Code	Genotype	Nomenclatutre
		GQ	GG	0.333333	GG	GT	0.285714	GT	AA	0.285714	X	TG	rs200354 [CE T]-GRCh38-Chr14:98908931-98909052 rs200354-T; rs200353-G
		GG	GG	0.190476	GG	GG	0.238095	GG	AG	0.190476	Y	A[TCA/-]	rs2402130 [CE A]-GRCh38-Chr14:92334851-92334923 [TCA]5 TCG [TCA]6 TCG [TCA]4 T rs2402130-A
		QQ	GG	0.0952381	GT	GG	0.142857	GG	GG	0.142857	Q	AT	rs4530059 [CE A]-GRCh38-Chr14:104302784-104302911 rs4530059-A; rs4450333-T
		GG	GT	0.0952381	GT	GT	0.0952381	GT	AG	0.142857
		GQ	GT	0.0952381	GX	GT	0.0952381	GG	AA	0.0952381
		QQ	GX	0.0952381	GG	TT	0.047619	TT	AA	0.0952381
		GQ	GX	0.047619	GX	TT	0.047619	GT	GY	0.047619
		GG	TT	0.047619	TT	GG	0.047619
	Chr15	Profiles of linked loci		freq
		aiSNP	piSNP
		rs12913832	rs1800407
		GG	CC	0.333333
		AA	CC	0.238095
		AG	CC	0.190476
		AA	CT	0.142857
		AG	CT	0.0952381
	Chr16	Profiles of linked loci			freq	Profiles of linked loci			freq	Profiles of linked loci		freq	Profiles of linked loci			freq	Profiles of linked loci		freq	Microhaplotype
		piSNP				piSNP		aiSNP		piSNP	aiSNP		piSNP		aiSNP		piSNP
		rs2228479 (mh16-MC1RB)		rs1805009		rs2228479 (mh16-MC1RB)		rs459920		rs1805009	rs459920		rs1805007 (mh16-MC1RC)		rs459920		rs1110400 (mh16-MC1RC)	rs1805009		Code	Genotype	Nomenclatutre
		GG		GG	0.714286	GG		CC	0.380952	GG	CC	0.380952	CC		CC	0.380952	TT	GG	0.761905	X	GG	rs1805009 [CE G]-GRCh38-Chr16:89920098-89920259 rs1805009-G; rs2228478-G
		AG		GX	0.0952381	GG		CT	0.285714	GG	CT	0.285714	CT		CC	0.380952	TT	GX	0.190476
		GG		GX	0.047619	AG		CT	0.190476	GX	TC	0.142857	TT		CC	0.0952381	CT	GX	0.047619
						AG		TT	0.0952381	GG	TT	0.0952381	TT		CT	0.0952381
						GG		TT	0.047619	GX	TT	0.0952381	CT		CT	0.047619
	Chr17	Profiles of linked loci		freq	Microhaplotype
		iiSNP	aiSNP
		rs9905977	rs11652805		Code	Genotype	Nomenclatutre
		AQ	CT	0.190476	Q	GT	rs9905977 [CE G]-GRCh38-Chr17:3016058-3016176 rs9905977-G; rs73298992-T
		GG	TT	0.190476	Z	GA	rs9905977 [CE G]-GRCh38-Chr17:3016058-3016176 rs9905977-G; rs28582109-A
		AA	TT	0.142857
		AG	TT	0.142857
		AG	CT	0.0952381
		GQ	CT	0.0952381
		AG	CC	0.047619
		AA	CT	0.047619
		AZ	TT	0.047619
	Chr18	Profiles of linked loci		freq
		iiSNPs
		rs1024116	rs1736442
		CT	CT	0.428571
		CC	CC	0.190476
		TT	CT	0.190476
		TT	TT	0.0952381
		CT	CC	0.047619
		CT	TT	0.047619
	Chr20	Profiles of linked loci		freq	Profiles of linked loci		freq	Microhaplotype
		iiSNPs			iiSNPs
		rs1031825	rs1523537		rs1031825	rs445251		Code	Genotype	Nomenclatutre
		AC	CT	0.238095	AC	GX	0.238095	X	CC	rs445251 [CE C]-GRCh38-Chr20:15144244-15144311 rs369438-C; rs445251-C
		AC	TT	0.238095	CC	GG	0.190476
		CC	CC	0.190476	AC	XX	0.142857
		CC	TC	0.142857	CC	GX	0.142857
		AA	TT	0.0952381	AA	XX	0.0952381
		AA	TC	0.047619	AC	GG	0.0952381
		CC	TT	0.047619	AA	GX	0.047619
					CC	XX	0.047619

## Sheet: Table S6
	Table S6: Relevant forensic parameters determined for Target SNPs and Microhaplotype loci (MHs)
				Target SNP									MH
	SNP category	Locus/Microhaplotype (MH)		An	Ae	Ho	He	PIC	MP	PE	PD		An	Ae	Ho	He	PIC	MP	PE	PD
	iiSNP	rs1015250		2	1.4459	0.381	0.30839	0.261	0.528	0.103	0.472		3	1.48235	0.381	0.325397	0.3	0.46	0.103	0.54
		rs10776839		2	1.893	0.380952	0.472	0.360426	0.365079	0.102752	0.634921		3	2.25984	0.428571	0.557491	0.48597	0.274376	0.132266	0.725624
		rs1109037		2	1.93	0.52381	0.482	0.365765	0.405896	0.209197	0.594104		4	3.7435	0.714	0.73287	0.66309	0.138322	0.378601	0.861678
		rs12997453		2	1.92998	0.619	0.481859	0.366	0.474	0.314	0.526		3	2.06557	0.619	0.515873	0.407665	0.374	0.314	0.626
		rs279844		2	1.63031	0.429	0.386621	0.312	0.46	0.132	0.54		2	1.63031	0.429	0.386621	0.312	0.46	0.132	0.54
		rs2920816		2	1.8927	0.381	0.471655	0.36	0.365	0.103	0.635		3	1.95565	0.381	0.488662	0.39	0.333	0.103	0.667
		rs2399332		2	1.96	0.381	0.489796	0.37	0.347	0.103	0.653		3	2.27907	0.428	0.561224	0.465	0.288	0.132	0.712
		rs2830795		2	1.849	0.52381	0.459	0.353759	0.428571	0.209197	0.571429		3	1.94795	0.52381	0.48664	0.382625	0.38322	0.209197	0.61678
		rs430046		2	1.93	0.571429	0.48316	0.360426	0.446712	0.257988	0.553288		2	1.93483	0.571429	0.48316	0.360426	0.446712	0.257988	0.553288
		rs445251		2	2	0.428571	0.5002	0.375	0.346939	0.132266	0.653061		2	2	0.428571	0.5002	0.375	0.346939	0.132266	0.653061
		rs4530059		2	1.97472	0.428571	0.4936	0.365765	0.365079	0.132266	0.634921		2	1.97476	0.428571	0.49361	0.365765	0.365079	0.132266	0.634921
		rs4606077		2	1.836	0.238095	0.455	0.311883	0.460317	0.0410188	0.539683		4	2.30947	0.238	0.567	0.413657	0.414966	0.057833	0.585034
		rs6955448		2	1.33	0.190476	0.2509	0.21491	0.619048	0.0272236	0.380952		2	1.33488	0.190476	0.25087	0.21491	0.619048	0.0272236	0.380952
		rs7041158		2	1.99548	0.667	0.498866	0.374133	0.501	0.379	0.499		3	2.33333	0.714	0.571429	0.484	0.342	0.451	0.658
		rs727811		2	1.99548	0.4726	0.498866	0.374307	0.365	0.168	0.635		2	1.99548	0.4726	0.498866	0.374307	0.365	0.168	0.635
		rs740910		2	1.5694	0.381	0.362812	0.297	0.474	0.103	0.526		3	1.85684	0.4286	0.461451	0.402	0.37	0.132	0.63
		rs826472		2	1.8927	0.381	0.471655	0.36	0.365	0.103	0.635		3	2	0.428	0.5	0.397	0.329	0.132	0.671
		rs876724		2	1.69	0.47619	0.408	0.324865	0.455782	0.167503	0.544218		3	2.86049	0.761905	0.65041	0.562934	0.260771	0.530353	0.739229
		rs907100		2	1.99548	0.571	0.498866	0.374374	0.42	0.258	0.58		3	2.73913	0.667	0.634921	0.563	0.22	0.379	0.78
		rs987640		2	1.995	0.571429	0.499	0.374432	0.419501	0.257988	0.580499		3	2.15	0.429	0.535	0.408757	0.401361	0.314364	0.598639
		rs9905977		2	1.982	0.52381	0.495	0.372722	0.39229	0.209197	0.60771		4	2.81373	0.619048	0.644599	0.555156	0.201814	0.314364	0.798186
		rs9951171		2	1.893	0.666667	0.472	0.360426	0.528345	0.378601	0.471655		3	2.05	0.666667	0.512195	0.396596	0.469388	0.378601	0.530612
	aiSNP	rs1079597		2	1.21439	0.190476	0.176539	0.157486	0.69161	0.0272236	0.30839		2	1.21439	0.190476	0.17654	0.157486	0.69161	0.0272236	0.30839
		rs870347		2	1.32456	0.166667	0.245032	0.21059	0.635802	0.0213477	0.364198		3	1.97476	0.286	0.49361	0.481252	0.296296	0.143339	0.703704
		rs2593595		2	1.39773	0.333333	0.284553	0.239198	0.555556	0.0781893	0.444444		3	1.4255	0.333333	0.29849	0.271607	0.501134	0.0781893	0.498866
		rs1919550		2	1.15726	0.142857	0.135889	0.123855	0.755102	0.0161242	0.244898		3	1.21439	0.095	0.17654	0.16645	0.746032	0.0161242	0.253968
		rs200354		2	1.5915	0.380952	0.371661	0.296996	0.473923	0.102752	0.526077		3	1.65577	0.380952	0.39605	0.348164	0.405896	0.102752	0.594104
		rs7251928		2	1.71856	0.380952	0.418118	0.324865	0.428571	0.102752	0.571429		3	1.82415	0.380952	0.4518	0.362572	0.396825	0.102752	0.603175
	piSNP	rs1805009		1	1	0	0	0	1	0	0		2	1.27367	0.238095	0.214866	0.187753	0.637188	0.0410188	0.362812
		rs2402130		2	1.8	0.380952	0.444444	0.345679	0.39229	0.102752	0.60771		3	1.90497	0.380952	0.475057	0.382625	0.360544	0.102752	0.639456
		rs1805005	mh16-MC1RB	2	1.4459	0.2857	0.30839	0.261	0.528	0.058	0.472		3	1.8	0.428	0.444444	0.398	0.356	0.132	0.644
		rs1805006		1	1	0	0	0	1	0	0
		rs2228479		2	1.20822	0.1905	0.172336	0.157	0.692	0.027	0.308
		rs11547464	mh16-MC1RC	1	1	0	0	0	1	0	0		4	1.29	0.231	0.223	0.208	0.605	0.041	0.395
		rs1805007		2	1.15294	0.143	0.132653	0.124	0.755	0.016	0.245
		rs201326893_Y152OCH		1	1	0	0	0	1	0	0
		rs1110400		2	1.04875	0.076	0.0464853	0.045	0.909	0.002	0.091
		rs1805008		2	1.04875	0.0476	0.0464853	0.045	0.909	0.002	0.091
		rs885479		1	1	0	0	0	1	0	0
	An: number of observed Alleles
	Ae: number of Effective Alleles
	Ho: Observed Heterozygosity
	He: Expected Heterozygosity
	PIC: Polymorphism Information Content
	MP: Match Probability
	PE: Power of Exclusion
	PD: Power of Discrimination

## Sheet: Table S7 
	Table S7: Relationship between the increments of the variables Ae/He and Ae/PD, where the strength of correlation was deduced from the Pearson correlation coefficient (r)
